# Supplementary material for: Exploring the mechanism underlying hyperuricemia using comprehensive research on multi-omics
Source: Sci Rep. 2023 May 3;13:7161. doi: 10.1038/s41598-023-34426-y (PMC10156710; doi:10.1038/s41598-023-34426-y)
Supplement: Supplementary file 1 — Supplementary Information 1. [file 41598_2023_34426_MOESM1_ESM.xlsx]

## Sheet: Tabelle1
Set Name	All metabolites in thepathways	Differential metabolites	References
Methylhistidine Metabolism	L-Histidine; 3-Methylhistidine; S-Adenosylhomocysteine; S-Adenosylmethionine	L-Histidine;; S-Adenosylhomocysteine; S-Adenosylmethionine	SMPDB
Caffeine Metabolism	NAD; Acetyl-CoA; FAD; Oxygen; Coenzyme A; Formaldehyde; NADH; Caffeine; Paraxanthine; Theophylline; 3,7-Dimethyluric acid; 7-Methylxanthine; Water; 1,3,7-Trimethyluric acid; Molybdopterin; Theobromine; 1-Methyluric acid; Hydrogen peroxide; Heme; 5-Acetylamino-6-amino-3-methyluracil; 1-Methylxanthine; 1,7-Dimethyluric acid; 5-Acetylamino-6-formylamino-3-methyluracil; 7-Methyluric acid	Caffeine;Theophylline;7-Methylxanthine;1-Methyluric acid;1-Methylxanthine; 1,7-Dimethyluric acid	SMPDB KEGG
Methionine Metabolism	2-Ketobutyric acid; Betaine; Adenosine monophosphate; Adenosine; Ammonia; Dimethylglycine; Choline; L-Cystathionine; Glycine; L-Serine; Pyrophosphate; Sarcosine; Adenosine triphosphate; Magnesium; L-Cysteine; Potassium; L-Methionine; L-Homoserine; Homocysteine; NAD; S-Adenosylhomocysteine; 5-Methylthioribose 1-phosphate; 10-Formyltetrahydrofolate; S-Adenosylmethioninamine; 5'-Methylthioadenosine;…	Betaine; L-Serine;L-Methionine; S-Adenosylhomocysteine;S-Adenosylmethionine; Methionine sulfoxide;	SMPDB KEGG
Betaine Metabolism	Betaine; Adenosine; Dimethylglycine; Choline; Pyrophosphate; Adenosine triphosphate; Magnesium; Potassium; L-Methionine; Homocysteine; NAD; S-Adenosylhomocysteine; S-Adenosylmethionine; FAD; Betaine aldehyde; Zinc (II) ion; 5-Methyltetrahydrofolic acid; Phosphate; NADH; Tetrahydrofolic acid; Water	Betaine;L-Methionine;S-Adenosylhomocysteine; S-Adenosylmethionine	SMPDB
Tryptophan Metabolism	Tetrahydrobiopterin; Formic acid; L-Glutamic acid; L-Alanine; Indoleacetic acid; Oxoglutaric acid; NADP; NADPH; Quinolinic acid; Pyrophosphate; Serotonin; Tryptamine; 5-Hydroxy-L-tryptophan; Adenosine triphosphate; L-Kynurenine; Fe2+; Kynurenic acid; 5-Hydroxyindoleacetic acid; Xanthurenic acid; NAD; L-Tryptophan; S-Adenosylhomocysteine; 4-(2-Aminophenyl)-2,4-dioxobutanoic acid; 2-Aminobenzoic ac…	Indoleacetic acid;Quinolinic acid; 5-Hydroxy-L-tryptophan; L-Kynurenine;5-Hydroxyindoleacetic acid; S-Adenosylhomocysteine;S-Adenosylmethionine	SMPDB KEGG
