# Supplementary material for: Exploring the mechanism underlying hyperuricemia using comprehensive research on multi-omics
Source: Sci Rep. 2023 May 3;13:7161. doi: 10.1038/s41598-023-34426-y (PMC10156710; doi:10.1038/s41598-023-34426-y)
Supplement: Supplementary file 2 — Supplementary Information 2. [file 41598_2023_34426_MOESM2_ESM.xlsx]

## Sheet: Tabelle1
gene_symbol	Normal	Normal	Normal	Hyperuricemia	Hyperuricemia	Hyperuricemia	p-value	FC	logFC
CAPNS2	0	0	0	0.09	0.09	0.09	5.94423e-33	91	0.153662
PCMT1	36.9	35.45	36.26	27.41	27.71	26.98	0.000179021	0.755922	-2.48891
ARHGAP18	26.26	24.57	24.98	17.19	17.79	18.41	0.000257668	0.704272	-1.98512
EVI5	23.6	22.66	22.37	18.48	17.56	17.37	0.000285508	0.778241	-2.77887
USP29	0.07	0.06	0.06	0.02	0.01	0.02	0.000292205	0.274611	-0.537839
CDRT4	0	0	0	0.13	0.14	0.13	0.000312207	134.333	0.141449
CEP83	4.9	4.98	5.19	3.82	4.06	3.8	0.000359149	0.775095	-2.73451
RORA	9.67	10.15	9.79	7.51	8.08	7.75	0.000369336	0.788269	-2.92902
SLC27A4	25.05	25.57	25.87	22.26	22.72	22.18	0.000386416	0.878028	-5.3758
WIPI1	31.24	29.38	31.68	22.37	22.7	20.53	0.000404673	0.710735	-2.03837
SELENOO	55.51	56.12	56.84	52.03	51.73	50.93	0.00045478	0.918206	-8.2278
ATF4	105.08	103.26	102.89	127.76	124.4	123.14	0.000470464	1.20586	3.68654
TUBG1	25.54	25.17	26.35	30.16	30.59	29.84	0.000481444	1.17557	4.26279
DENND1A	34.76	35.74	36.27	30.84	30.66	29.74	0.000504792	0.854551	-4.44299
PSMB11	1.03	0.96	0.88	1.43	1.4	1.52	0.00054358	1.51514	1.66555
TSKU	25.07	23.3	24.62	13.01	10.52	13.55	0.000596082	0.508035	-1.02652
HECTD3	30.79	29.42	30.75	25.76	25.72	24.68	0.000633649	0.837296	-3.92977
SPRYD7	19.52	19.65	21.12	13.58	14.61	14.08	0.000764608	0.701126	-1.96002
AUTS2	3.99	3.74	4.16	2.55	2.86	2.66	0.000780393	0.678803	-1.79594
RNF103	30.48	30.23	32.62	22.89	24.46	21.93	0.000815386	0.742321	-2.33676
TENT2	10.16	10.37	11.07	7.84	7.12	6.72	0.000850457	0.686106	-1.84708
ARHGAP27	27.76	25.86	27.11	20.43	22.05	21.47	0.000871857	0.792154	-2.99109
SUSD6	38.64	38.08	37.1	26.64	29.55	28.13	0.000889868	0.740826	-2.321
CPZ	0.17	0.38	0.23	0.8	0.87	1.01	0.000980257	3.42656	0.562688
GM5148	0.12	0.13	0.14	0	0	0	0.000983285	0.00763359	-0.145861
CCL17	0.38	0.38	0.62	1.44	1.17	1.45	0.000984182	2.93782	0.64299
DNAJC12	218.04	224.72	203.04	142.88	138.52	132.3	0.00100754	0.640602	-1.56189
IFNGR1	22.84	22.18	23.92	18.93	17.25	17.64	0.00108224	0.780688	-2.81425
SLC7A14	1.05	0.99	1.11	1.41	1.33	1.45	0.00109058	1.32984	2.42517
SNRNP27	81.58	84.74	84.35	97.8	93.79	98.04	0.00114514	1.15542	4.76946
PGM2	87.85	84.57	83.64	75.2	72.27	73.13	0.00128419	0.861518	-4.68663
TESK2	10.42	10.64	10.72	7.47	6.93	7.77	0.00129595	0.697637	-1.9328
PCDHGA7	1.1	0.9	1.06	0.44	0.54	0.4	0.00132712	0.451518	-0.874162
LBX2	0.58	0.7	0.64	1.1	1.07	1.11	0.00137676	1.70723	1.2945
GSTM3	0	0	0	0.21	0.18	0.18	0.00137931	191	0.131971
HERPUD1	247.51	249.53	251.2	195.47	198.63	185.84	0.00138289	0.775073	-2.73422
CLDN12	22.07	21.43	23.67	15.52	17.58	15.86	0.00138793	0.728909	-2.20162
GM33691	0.21	0.16	0.23	0	0.05	0	0.00138906	0.0878939	-0.286388
ATP8A2	0.1	0.12	0.14	0.32	0.35	0.28	0.00141214	2.62534	0.717846
IDNK	29.42	31.22	28.99	38	35.32	36.92	0.00142154	1.22994	3.33603
IARS2	36.35	38.07	39.35	29.76	31.55	28.59	0.00144148	0.790196	-2.95952
HIF3A	0.96	0.91	1.08	0.46	0.6	0.57	0.00145155	0.552997	-1.17364
TEF	162.24	154.65	163.23	125.83	128.99	129.03	0.00149157	0.799489	-3.11481
CYP2B9	0.34	0.3	0.27	0.05	0.1	0	0.00149362	0.167579	-0.389332
TADA1	11.72	11.54	12.59	7.85	9.15	7.92	0.00150298	0.695144	-1.91372
GM46858	0.07	0.07	0.04	0.14	0.18	0.17	0.00152214	2.69399	0.699164
KCNQ4	0.23	0.23	0.2	0.29	0.32	0.32	0.00156279	1.40724	2.02473
METTL5	17.39	17.21	18.05	13.69	14.85	13.65	0.0015669	0.801341	-3.1475
DMGDH	64.19	64.82	60.92	47.78	52.26	52.16	0.00156988	0.801351	-3.14768
LSMEM2	2.42	2.66	2.46	1.54	1.82	1.48	0.00159522	0.642052	-1.56988
TFAM	30.01	31.76	33.07	24.58	22.72	20.92	0.00166148	0.719326	-2.11292
TMA7	266.56	249.37	257.41	302.59	292.14	303.31	0.00171292	1.16125	4.61004
TOMM70A	41.64	38.95	41.63	32.51	31.09	28.36	0.00176513	0.75242	-2.44813
ARPC5	128.93	122.69	122.7	101.45	109.33	102.51	0.00178203	0.836959	-3.92082
ARHGEF39	28.67	25.42	28.73	17.07	16.56	18.43	0.00185468	0.628606	-1.49817
ALDH5A1	19.21	18.62	20.03	16.06	15.78	14.54	0.0018601	0.8016	-3.15212
ATP5G1	1206.52	1306.8	1230.12	1457.47	1482.26	1544.33	0.00186096	1.19784	3.82198
PRSS43	0.05	0.09	0.05	0.18	0.24	0.2	0.00186403	3.22798	0.591339
FAM205A2	0.29	0.19	0.31	0.69	0.72	0.88	0.00187272	2.89155	0.652596
FNIP2	27.09	24.29	26.73	14.29	18.43	15.54	0.00191831	0.617861	-1.44444
BAX	68.29	72.17	69.57	94.4	88.69	96.87	0.00194879	1.33295	2.40557
FAM45A	22.29	22.55	22.8	19.08	19.29	18.12	0.00199278	0.835164	-3.87384
RAB18	46.7	42.44	45.01	33.14	35.37	30.25	0.00201121	0.736197	-2.27336
NDUFA12	674.63	691.99	682.53	735.57	732.55	739.28	0.00204401	1.07723	9.20294
PSMB10	12.35	14.19	12.65	17.12	18.17	18.16	0.00204408	1.36384	2.2285
BLOC1S4	16.06	17.48	16.53	13.93	13.1	13.03	0.00207297	0.800092	-3.12539
MB21D2	15.51	13.82	14.37	11.36	10.39	9.68	0.00210066	0.719241	-2.11216
INSIG1	17.03	19.75	17.86	12.09	12.63	10.75	0.00211119	0.649177	-1.61006
POP4	13.01	12.88	14.29	23.26	27.02	24.27	0.00211507	1.85534	1.1205
LPAR5	0.26	0.21	0.26	0.37	0.37	0.4	0.00220434	1.55935	1.55796
UGT3A2	830.32	836.88	758.79	562.4	637.56	539.7	0.00223814	0.717093	-2.09311
MTFMT	17.79	17.23	17.75	14.18	14.94	13.66	0.00227516	0.810699	-3.32244
EXOC3L	3.14	3.32	3.31	5.48	6.1	6.21	0.00240071	1.82063	1.15576
PGAP3	14.2	15.32	14.33	10.48	12	11.43	0.00248273	0.773334	-2.71023
TBL1XR1	8.59	9.01	9.11	6.61	7.45	7.07	0.00248869	0.791113	-2.97423
USP30	14.38	15.34	15.21	12.09	12.9	11.63	0.00250353	0.815058	-3.40998
PDZD2	7.81	7.44	8.26	5.91	6.41	5.88	0.00253155	0.774167	-2.72168
GAD2	0.25	0.24	0.24	0.39	0.35	0.37	0.00255771	1.51842	1.65695
SLC25A16	56.49	48.15	54.21	31.57	37.12	27.59	0.00256399	0.606114	-1.38896
MALSU1	42.23	40.82	44.05	49.38	50.45	48.02	0.00257944	1.16325	4.55778
MGAT5B	0.03	0.03	0.03	0.1	0.11	0.12	0.002584	3.58065	0.543294
CLIC1	149.22	148.61	154.28	135.57	131.37	138.57	0.00259972	0.896928	-6.438
LOC101055672	0.1	0.08	0.09	0.16	0.14	0.17	0.00260075	1.7326	1.25981
SUPT4B	0.25	0.43	0.18	0.84	1.12	0.87	0.00261218	3.28273	0.582976
CSNK2B	318.05	311.57	323.86	339.93	342.97	348.93	0.00263455	1.08217	8.67582
CRY1	4.37	4.98	5.93	1.16	2.32	1.79	0.00264851	0.345024	-0.653144
MPZL2	13.41	16.09	15.58	4.46	7.48	8.14	0.00265991	0.445467	-0.859569
PPP1R15B	26.24	26.22	27.49	20.72	22.78	20.7	0.00273633	0.803009	-3.17747
WDR91	39.28	37.89	38.06	27.91	29.31	25.37	0.00275693	0.716748	-2.09008
CRY2	8.52	9.09	8.96	4.64	6.01	5.42	0.00276342	0.604862	-1.38324
OAZ2	167.23	169.36	166.97	153.11	157.36	157.62	0.00277912	0.929562	-9.63151
SLC35F3	12.83	14.06	14.75	9.12	8.96	6.72	0.00279977	0.59561	-1.34203
ATMIN	10.97	9.9	10.93	7.95	8.11	6.81	0.00280597	0.719209	-2.11188
MRPS21	499.77	510.88	468.48	672.28	626.98	704.8	0.00282881	1.35489	2.27666
PDCD7	5.73	5.63	6.42	3.87	4.15	3.72	0.00283562	0.66035	-1.6764
TMEM170B	3.57	3.3	3.4	2.89	2.94	2.74	0.00283704	0.834518	-3.85717
ADAM9	19.41	17.25	19.2	12.28	13.55	10.42	0.00283762	0.648963	-1.60883
TMEM205	255.74	326.98	264.56	420.69	431.53	478.17	0.00284657	1.57019	1.53408
SEPHS2	311.71	307.96	309.42	245.26	223.49	234.2	0.00284854	0.756601	-2.49695
RCBTB2	11.72	12.26	11.96	10.57	10.81	10.82	0.00284896	0.895946	-6.37323
PROB1	16.24	15.39	15.11	12.81	11.41	11.14	0.00286636	0.756541	-2.49623
UBE2D1	36.96	40.33	40.74	30.31	31.58	29.09	0.00286918	0.770827	-2.67629
NTNG1	0.67	0.85	0.75	0.44	0.24	0.3	0.00288397	0.432468	-0.829186
PARK7	443.8	478.51	451.03	544.3	522.34	540.35	0.00288576	1.17013	4.38781
HMGB3	35.02	31.43	35.18	23.66	26.7	25.04	0.0029496	0.741915	-2.33246
LURAP1L	18.42	20.54	18.73	13.22	14.14	11.1	0.00295361	0.666684	-1.71596
ACAD11	62.56	63.56	65.6	47.3	52.86	47.55	0.00295793	0.77045	-2.67126
IFT22	38.85	39.17	37.99	44.97	42.7	44.33	0.00295987	1.13783	5.33187
DNLZ	22.95	24.51	24.22	29.18	29.21	28.85	0.00301978	1.21707	3.51379
RAB3IL1	28.3	27.51	28	34.65	32.51	33.86	0.00305274	1.20534	3.69502
H2-BL	7	5.88	5.67	2.73	3.27	3.87	0.00310305	0.532151	-1.10207
ZFAND1	28.07	30.6	30.69	21.55	24.75	22.13	0.00311681	0.765787	-2.61027
SLC16A13	48.85	44.43	44.21	58.3	57.91	55.64	0.00311997	1.2499	3.09626
MAP2K6	24.14	21.62	23.72	16.47	17.47	17.94	0.0031341	0.746701	-2.38398
TIMM13	105.11	108.79	97.33	134.4	122.59	130.88	0.00315683	1.24625	3.13729
9030025P20RIK	30.95	37.63	36.13	20.15	13.17	10.42	0.00316575	0.417742	-0.796263
CINP	13.85	12.82	13.04	10.61	11.21	11.32	0.00319018	0.834563	-3.85833
MIEN1	279.13	279.8	254.05	339.68	315.86	336.03	0.00322081	1.21967	3.47613
PGAM5	20.11	19.6	21.1	17.37	16.57	16.85	0.00322879	0.835233	-3.87561
E330009J07RIK	2.77	2.99	2.7	2.22	2.1	2.29	0.00332224	0.781401	-2.82471
PHF13	4.74	5.02	5.56	2.9	3.59	2.55	0.00334814	0.590159	-1.3186
OPLAH	91.85	88.19	85.37	73.6	78.44	72.16	0.00338368	0.844733	-4.13691
MGAM	14.17	14.67	15.6	11.6	11.37	12.13	0.00339017	0.789843	-2.95389
AIF1	1.51	2.4	2.49	4.2	4.77	4.44	0.00340297	2.0948	0.936768
IL17RD	1.58	1.45	1.76	1.04	0.96	0.86	0.00347659	0.597329	-1.34955
ADK	117.41	118.76	109.51	88.15	91.74	90.53	0.00352048	0.782286	-2.83777
CPB2	36.79	36.89	28.38	3.04	1.74	2.34	0.00352463	0.0697902	-0.261759
ATP5J2	1175.55	1293.65	1266.55	1497.2	1477.66	1610.87	0.00352638	1.22753	3.36782
RAB2A	140.41	132.68	138.44	121.66	122.18	114.14	0.00354772	0.869877	-5.01355
LRPPRC	50.57	46.25	45.34	36.83	38.53	33.66	0.0035605	0.766887	-2.62444
ABCC6	3.85	4.09	4.3	2.95	3.1	2.94	0.00356576	0.734542	-2.25673
PI4K2B	15.97	17.41	18.2	13.46	13.13	11.57	0.0035826	0.739837	-2.31068
FAM214A	27.12	27.84	32.41	16.45	20.72	16.53	0.00358649	0.614641	-1.4289
MTX2	68.75	71.24	73.13	63.03	59.18	57.36	0.00362358	0.842579	-4.0749
MAT2A	348.38	352.6	352.88	246.25	219.38	252.77	0.0036553	0.681685	-1.81585
GRIN3B	1.64	1.79	1.67	2.36	2.59	2.73	0.00370489	1.50558	1.69124
LMOD1	1.14	1.1	0.89	1.65	1.95	1.62	0.00378412	1.66709	1.35465
S100A10	227.25	257.63	229.91	328.91	292.92	327.8	0.00380471	1.32854	2.4335
SERPIND1	0.04	0.08	0.05	0.2	0.22	0.28	0.00380553	4.06358	0.494289
FADS2	79.1	66.09	71.99	50.54	48.83	38.47	0.00383743	0.634686	-1.52996
ATAD1	37.68	37.62	41.92	27.54	29.92	29.98	0.00386171	0.745954	-2.37582
CD96	0.05	0	0.05	0.18	0.15	0.23	0.00389305	5.46602	0.408038
NSMCE4A	74.05	68.5	78.67	50.92	58.63	53.91	0.00389468	0.738906	-2.30104
GK5	4.89	4.19	4.93	2.71	3.13	2.95	0.00390927	0.627489	-1.49245
LIN9	2.09	2.28	2.23	1.3	1.5	1.08	0.00391761	0.588066	-1.30976
KLF15	55.93	61.28	63.31	42.34	47.83	38.83	0.00398616	0.714607	-2.07142
ROR1	1.39	1.49	1.66	0.89	1.08	1.03	0.00399601	0.661017	-1.6805
TMPRSS5	0	0	0.05	0.13	0.15	0.1	0.00399896	7.22642	0.350449
SLC25A32	5.1	4.91	5.17	4.38	4.64	4.35	0.00400494	0.880788	-5.50974
ANP32E	26.21	27.67	29.28	19.59	22.86	21.54	0.00401839	0.769489	-2.65849
GALNTL6	0.22	0.22	0.25	0.36	0.31	0.32	0.00411596	1.4329	1.92328
GDF9	0.07	0.07	0.11	0.26	0.21	0.19	0.00414067	2.62055	0.719206
DUSP5	0.89	0.98	1.16	0.38	0.58	0.54	0.00415357	0.495549	-0.990107
WEE1	8.19	8.36	7.93	3.82	5.15	3.86	0.00416136	0.52416	-1.07623
KLRB1F	0	0.02	0	0.04	0.06	0.05	0.00419414	6.65217	0.365759
DLD	152.67	145.04	156.58	128.07	133.54	121.23	0.00421016	0.842723	-4.07898
CITED4	18.17	6.65	14.58	43.92	47.16	32.62	0.0042635	3.13943	0.605707
GM9831	0.14	0.11	0.12	0.07	0.04	0.03	0.00426469	0.383378	-0.724952
MGRN1	78.84	83.68	85.97	70.27	69.94	63.23	0.00432087	0.818707	-3.48651
TTC16	0.52	0.57	0.5	0.2	0.22	0.33	0.00434252	0.472693	-0.927665
MMACHC	42.61	39.17	49.94	72.51	60.7	71.91	0.00436359	1.55723	1.56272
FAM76A	22.47	20.35	23.7	15.18	16.34	14.65	0.00438001	0.694091	-1.90575
QARS	52.56	52.2	54.33	45.14	47.54	48.29	0.00438359	0.886104	-5.78622
TMEM29	11.31	11.98	11.65	12.89	13.13	12.74	0.00440996	1.10932	6.62354
ATP5E	684.64	833.74	723.55	1014.96	1004.76	1151.73	0.00449441	1.41461	1.99433
TMEM269	0.74	0.89	0.73	0.49	0.45	0.39	0.00449489	0.564113	-1.21449
HDGF	226.37	219.19	231.35	192.3	193.18	195.09	0.00449631	0.857677	-4.54935
NUBPL	23.02	21.87	20.99	18.87	18.46	17.47	0.00451937	0.831823	-3.78906
EMILIN3	0.08	0.08	0.06	0.03	0	0	0.00452075	0.147982	-0.364061
RASSF3	24.08	26.22	30.23	15.07	18.24	13.19	0.00452501	0.57744	-1.26621
PRKD3	16.28	17.37	19.02	21.7	22.24	24.1	0.00457325	1.2918	2.69906
TLK1	32.59	30.84	34.55	25.6	24	24.96	0.00457589	0.760979	-2.54987
TSSK1	0.38	0.39	0.28	0.79	0.72	0.6	0.00458867	2.00665	0.994524
SLC6A20A	8.02	9.11	10.73	4.42	5.17	3.39	0.00464094	0.465958	-0.910221
TANC2	14.28	12.72	12.69	10.68	8.79	9.42	0.00465852	0.727912	-2.1921
PDCD6	77.99	80.58	84.92	70.3	69.91	64.65	0.00466723	0.841351	-4.04029
AAMP	196.95	193.26	188.08	175.43	173.46	178.26	0.00467734	0.911567	-7.57592
OPTC	0.16	0.29	0.18	0.42	0.57	0.48	0.00468246	2.32701	0.820277
ARAP2	4.88	4.23	4.87	3.27	3.58	3.09	0.00468748	0.711078	-2.04126
AKAP14	0	0	0	0.15	0.11	0.15	0.00469219	137.667	0.140745
FUNDC2	25.76	26.28	28.04	22.49	22.23	19.88	0.00475642	0.806701	-3.24562
NDUFS5	272.44	293.34	281.04	317.71	328.22	313.08	0.00476472	1.13248	5.5321
RTL8A	44.29	41.06	38.87	55.79	56.3	49.92	0.00479837	1.30421	2.60225
LRRC40	11.73	11.79	12.72	8.47	9.63	9.93	0.00483096	0.773473	-2.71214
SPRED2	13.28	13.14	15.26	9.15	10.68	8.34	0.00484301	0.675887	-1.77616
TIMM10B	37.91	44.79	36.05	58.83	56.31	52.52	0.00492786	1.41186	2.00553
IPO8	14.34	14.05	15.93	12.05	11.1	10.3	0.00493157	0.754755	-2.47519
WDR31	25.33	25.12	26.3	31.18	28.86	29.84	0.00493259	1.17107	4.36573
ALDH6A1	325.87	303.78	286.82	177.79	233.52	186.98	0.00500925	0.652821	-1.63124
SMDT1	475.32	432.98	441.76	547.69	528.04	510.66	0.00504775	1.17505	4.2744
SYT15	1.24	1.43	1.55	0.72	0.87	0.81	0.00505546	0.569027	-1.2332
DAPL1	0.51	0.17	0.37	0.96	1.21	1.45	0.00511304	3.44065	0.560821
PRR15L	201	198.52	180.57	160.69	151.12	147.89	0.00511676	0.792464	-2.99614
PITPNC1	17.47	18.26	18.6	14.86	16.25	14.87	0.00514031	0.846318	-4.18367
PHYKPL	14.97	13.79	15.22	11.23	12.24	12.45	0.0051815	0.816747	-3.44503
USP15	23.75	22.73	25.04	16.98	20.03	18.62	0.00518243	0.777834	-2.77306
ING2	8.68	9.67	9.31	7.91	7.3	7.24	0.00520235	0.811662	-3.34143
LTB4R2	3.33	2.99	3.17	2.54	2.46	2.66	0.00521109	0.807226	-3.25554
GRSF1	104.15	93.07	105.54	74.5	78.67	71.94	0.0052467	0.743529	-2.34962
TRAPPC6A	52.51	56.67	49.36	70.28	62.88	66.3	0.00527686	1.2581	3.00848
GEMIN4	3.93	3.96	3.64	3.3	2.91	2.87	0.00534076	0.787566	-2.91803
EDF1	384.52	449.31	443.5	561.7	543.19	578.44	0.0053503	1.31785	2.50451
GABARAP	716.03	713.64	674.79	771.64	770.23	801.23	0.00535165	1.1134	6.39945
GINS4	19.11	19.47	20.61	22.44	24.01	22.38	0.005362	1.16286	4.56801
GHITM	214.75	200.62	226.06	168.34	180.12	156.34	0.00536628	0.786993	-2.90912
H2AFV	57.62	63.36	61.14	44.07	51.42	48.49	0.00537901	0.790581	-2.96568
ARVCF	9.82	10.82	10.68	12.44	13.76	12.58	0.00538268	1.23816	3.23241
TGFBRAP1	20.94	20.53	21.79	17.54	18.75	16.81	0.00544094	0.839401	-3.98643
TMCC3	5.62	5.33	5.88	4.5	4.44	3.78	0.00546099	0.755837	-2.4879
SLC35A2	14.31	15.51	15.82	11.3	12.91	12.47	0.00548304	0.803694	-3.18991
TFB2M	44.23	40.54	40.56	36.42	34.01	33	0.00549781	0.825265	-3.6321
PCSK9	1.95	1.66	1.4	0.4	0.96	0.55	0.00553683	0.381608	-0.721469
FBXW11	31.77	27.39	30.61	22.39	23.31	18.89	0.00555688	0.719515	-2.11461
A1CF	16.44	14.56	15.24	11.53	12.43	10.06	0.00557167	0.735744	-2.26878
SLC26A11	6.86	7.94	7.39	5.14	5.39	5.68	0.00559456	0.730546	-2.21739
FZD1	22.91	20.82	22.36	12.45	16.61	14.08	0.00559541	0.652762	-1.63089
ADSS	65.12	61.97	67.27	52.01	57.05	56.13	0.00561495	0.84992	-4.2936
LIAS	23.64	24.63	25.15	21.2	22.39	20.65	0.00562936	0.874971	-5.23437
PRDX5	4438.8	4320.27	4147.92	5054.44	4975.55	4711.2	0.00564277	1.14211	5.18234
BANP	8.39	9.83	12.37	19.34	20.24	19.83	0.00566106	1.94205	1.04349
ASPG	107.49	107.17	113.32	80.64	63.3	64.88	0.00568579	0.636688	-1.54065
SLC25A13	57.16	50.62	49.69	36.41	39.08	35.55	0.00571244	0.705156	-1.99226
DCK	1.98	2.03	2.17	1.16	1.51	1.46	0.00573244	0.668446	-1.72723
MAPRE3	41.41	44.14	46.22	32.89	37.37	35.97	0.00573829	0.806182	-3.23589
NOC4L	12.85	13.13	13.66	11.79	12.16	11.42	0.00574157	0.892289	-6.14244
PRIMPOL	3.67	3.97	4.45	2.4	3.03	2.23	0.0057453	0.633672	-1.52459
CD164	164.67	178.2	186.05	132.15	141.57	133.81	0.00579762	0.770496	-2.67187
GM5662	2.84	2.64	1.94	4.03	4.47	4.15	0.00582096	1.70457	1.29828
GM34507	1.37	1.29	1.36	1.13	1	0.97	0.00583256	0.771315	-2.68284
DNAJB1	19.88	18.6	23	29.63	28.7	27.22	0.00585841	1.39149	2.09351
44622	293.92	331.98	297.78	242.44	248.12	221.57	0.0058597	0.770971	-2.67823
ATP5O	858.35	889.49	928.02	1003.71	1037.71	1012.94	0.00588623	1.14145	5.20479
MAST3	13.37	12.32	14.19	9.72	11.04	9.51	0.00589007	0.759045	-2.52625
SMARCD1	19.3	19.6	22.31	14.07	16.34	14.2	0.0059005	0.728816	-2.20072
PPA1	27.85	26.76	29.55	21.67	24.5	22.83	0.00595876	0.819873	-3.51162
D1ERTD622E	19.96	20.9	22.71	15.61	17.25	13.92	0.00597152	0.735894	-2.2703
TMEM258	120.85	125.96	132.46	153.51	145.32	161.61	0.00598836	1.21401	3.55905
LHFPL4	0.13	0.08	0.11	0.02	0.02	0	0.00601072	0.133127	-0.345026
TMED2	185.57	185.1	208.62	140.8	161.3	139.75	0.00607888	0.762745	-2.57177
SH2D7	0.27	0.34	0.37	0.45	0.52	0.52	0.00608017	1.51882	1.6559
MED26	4.76	4.67	4.81	4.27	3.96	3.97	0.00613458	0.856772	-4.51805
NRBP1	59.43	56.84	56.44	51.81	53.34	49.97	0.00615884	0.898155	-6.52066
NGEF	53.27	49.08	58.32	35.96	34.74	38.75	0.00627928	0.681216	-1.81258
PEX12	9.51	8.67	10.13	6.46	7.62	6.08	0.00628225	0.712146	-2.05032
SGMS2	19.1	21.17	23.08	13.4	16.41	13.9	0.0062959	0.689991	-1.87525
PHF7	15.92	15.81	15.57	12.94	12.72	11.54	0.00631345	0.786483	-2.90125
TAX1BP1	138.87	131.95	145.16	110.78	113.64	109.55	0.00631614	0.802853	-3.17463
CPT1A	162.03	160.11	174.58	124.6	134.18	108.62	0.00632072	0.739654	-2.30878
TBCEL	32.12	29.33	32.01	25.59	26.81	23.34	0.00635641	0.810406	-3.31671
FBXL4	12.17	12.03	13.1	9.01	9.61	7.51	0.00636003	0.70056	-1.95557
CUTA	201.61	226	215.96	251.68	252.82	275.72	0.00638417	1.21233	3.58459
CYP2J5	914.51	870.18	817.21	711.63	731.3	634.9	0.00638563	0.798582	-3.09903
PTX3	0.29	0.29	0.32	0.68	0.54	0.64	0.00638742	2.06312	0.956454
HSPA9	295.59	273.88	311.23	249.25	214.27	223.63	0.00641024	0.780232	-2.8076
CALHM6	0.26	0.17	0.19	0.41	0.44	0.33	0.00642113	1.89888	1.08002
SDHA	270.08	264.69	274.39	214.42	221.56	193.13	0.00644309	0.777486	-2.76811
TRPC4AP	62.8	60.56	64.45	56.93	56.21	52.85	0.00644938	0.883821	-5.66434
PRKAA2	25.45	24.58	26.23	20.43	18.61	16.69	0.00645847	0.7308	-2.21986
RBBP7	55.68	61.77	63.68	44.18	50.61	45.37	0.00645892	0.773813	-2.7168
MRAP2	0.44	0.35	0.36	0.59	0.66	0.76	0.00646218	1.74588	1.24257
BNIP3	155.05	172.53	155.44	122.24	123.69	117.21	0.00646951	0.751813	-2.44119
RET	0.1	0.14	0.12	0.06	0.04	0.05	0.00647635	0.421488	-0.804493
LGALS1	189.37	188.12	156.86	261.14	228.56	274.4	0.00648054	1.42996	1.9343
NARS2	8.08	7.47	8.77	5.85	5.59	6.56	0.00651168	0.740164	-2.31409
FZD7	6.49	7.82	7.67	4.39	5.26	5.24	0.00652245	0.677478	-1.78691
TIMM8B	217.07	206.67	201.64	270.4	248.23	245.17	0.00653446	1.22134	3.45255
MCM8	1.62	1.72	1.47	0.99	1.22	1.23	0.00654035	0.715354	-2.0779
PLEKHF2	23.06	23.56	26.63	17.86	16.56	19.82	0.00654385	0.740488	-2.31748
COPB1	37.66	36.09	41.38	26.83	32	27.69	0.00654729	0.751505	-2.43767
DGKB	0.19	0.19	0.21	0.11	0.13	0.15	0.00658605	0.662732	-1.69111
HDAC3	43.99	44.76	48.17	34.43	39.49	37.7	0.00659434	0.815225	-3.41341
PARP16	15.86	13.74	15.21	8.43	11.18	10.8	0.00659495	0.678665	-1.79499
TOMM7	100.01	108.63	89.59	133.33	138.53	121.62	0.00660686	1.31938	2.49405
ARL8A	64.89	63.16	70.17	47.98	51.77	40.15	0.00660706	0.705786	-1.99738
SF3B6	77.94	69	72.52	56.37	62	52.38	0.00661221	0.778049	-2.77613
LRP8	0.78	1.09	0.88	0.3	0.28	0.21	0.00661766	0.288049	-0.558468
ERF	17.56	17.62	19.08	12.33	13.7	10.27	0.00666047	0.669019	-1.73093
NET1	44.21	47.12	40.36	29.99	31.03	32.68	0.00670137	0.711526	-2.04505
GPR63	0.08	0.13	0.09	0	0	0.04	0.0067085	0.141914	-0.35628
FAM107B	52.65	58.63	59.32	42.85	47.74	44.66	0.0067501	0.792794	-3.00153
SIK3	19.12	17.39	20.41	14.29	14.76	11.8	0.00675563	0.717689	-2.09837
217615	154	141.13	152.18	109.93	125.77	104.58	0.00677578	0.760727	-2.54677
VRK3	52.25	51.81	52.39	45.1	46.39	43.19	0.00680721	0.860853	-4.66229
TTC7	43.48	39.74	46.59	33.51	33.91	28.23	0.00681234	0.736852	-2.28
SERTAD2	8.35	8.6	9.64	6.87	6.98	5.77	0.00682637	0.737901	-2.2907
ATP6V0B	314.87	330.02	321.27	381.43	353.76	370.99	0.00685336	1.14492	5.08877
GM35549	2.93	3.18	3.1	2.02	1.83	1.34	0.00686967	0.56366	-1.21279
MRPL20	220.53	215.01	204.95	264.93	246.16	242.95	0.00694192	1.17729	4.22495
RCN2	11.94	14.48	15.15	6	9.7	7.6	0.00697439	0.560532	-1.20112
RORC	63.78	71.72	83.54	33.94	39.17	32.32	0.00697442	0.481335	-0.950667
AP2S1	226.78	240.46	219.22	295.14	263.13	281.41	0.00697513	1.2232	3.42651
TSPAN14	41.3	44.29	46.36	31.51	37.51	32.89	0.00698448	0.772343	-2.69673
REX1BD	97.13	126.46	105.48	156.44	158.7	170.02	0.00700166	1.47433	1.7824
EIF2AK1	37.25	36.82	40.36	31.14	33.57	31.37	0.00700325	0.839644	-3.99309
NAA38	122.71	131.98	147.47	170.9	181.88	179.87	0.00700479	1.32447	2.46
SRPR	81.54	75.79	85.21	64.13	70.17	62.59	0.0070239	0.811786	-3.34389
OAF	29.82	32.15	31.89	23.8	27.27	23.9	0.00702405	0.798749	-3.10193
WDR45	63.2	63.59	67.96	58.03	57.34	53.69	0.00702729	0.868089	-4.94013
HADHB	137.98	145.77	155.62	106.8	125.38	109.12	0.00704053	0.776796	-2.75834
FAM214B	17.58	17.66	19.71	13.51	15.07	14.95	0.00706363	0.792186	-2.9916
YEATS4	24.84	26.7	28.43	22.4	20.05	18.63	0.00708078	0.763795	-2.58495
INPP5F	41.22	37.22	44.67	28.92	30.35	26.53	0.00716864	0.696945	-1.92747
RHEBL1	6.48	6.2	7.74	3.62	4.6	4.36	0.00716916	0.616119	-1.436
NAE1	17.46	16.18	18.94	11.34	14.28	12.25	0.00719607	0.720252	-2.12123
FKBP3	50.33	46.44	51.93	41.57	42.36	37.88	0.00726671	0.81917	-3.49644
LRRC8D	35.33	36.23	35.81	25.02	27.07	22.06	0.00727628	0.690611	-1.87982
ZMPSTE24	54.62	52.82	56.78	50	47.45	48.11	0.00728589	0.886374	-5.80094
STX3	17.62	18.45	18.44	15.28	16.61	15.26	0.007315	0.864986	-4.81733
CYP24A1	27.24	17.83	29.47	2.28	1.02	6.11	0.00734658	0.126276	-0.336251
DPM1	32.28	35.28	31.49	26.66	27.15	25.22	0.00734801	0.797886	-3.08701
TM9SF1	64.72	59.04	58.33	48.91	49.4	41.29	0.00738878	0.766658	-2.62147
NRXN2	1.79	1.72	1.98	2.44	2.71	2.3	0.00739457	1.35682	2.26608
PEX13	18.06	16.79	18.36	14.6	15.09	12.92	0.00741466	0.800801	-3.1379
ADAM28	0.73	0.88	0.78	1	1.09	1.19	0.00744665	1.37192	2.18701
MAB21L3	0.79	0.77	0.93	0.5	0.46	0.51	0.00745537	0.590854	-1.32155
ZFP69	3.13	2.68	3.38	1.68	2.12	2.09	0.00747784	0.641031	-1.56425
SLC31A1	90.37	85.46	87.91	75.07	74.43	66.4	0.00749389	0.818611	-3.48446
MTFR1	66.4	58.72	69.31	47.6	45.94	43.11	0.00752536	0.702828	-1.97354
MAFF	4.14	2.94	3.61	1.51	1.41	2.08	0.00753465	0.467876	-0.915147
D2HGDH	23.26	25.05	23.04	20.13	21.34	19.59	0.00756825	0.855787	-4.48449
FZD5	4.68	4.65	5.58	3.17	3.51	2.99	0.00757102	0.648629	-1.60691
SGK2	108.19	97.34	103.31	80.88	86.25	71.21	0.00758342	0.771729	-2.68842
PRDX3	226.07	219.11	198.37	164.29	181.95	164.24	0.00762684	0.793226	-3.00862
EFCAB3	0.06	0.06	0.06	0	0.02	0	0.00763404	0.125683	-0.335491
UCP2	311.97	304.67	360.54	248.69	203.48	242.84	0.00766578	0.711241	-2.04264
ITCH	20.54	18.58	23.16	12.45	15.68	12.95	0.00766712	0.659618	-1.67193
NXT2	37.77	35.22	37.71	26.73	27.57	21.32	0.00771428	0.683116	-1.82586
URI1	25.67	25.72	31.23	14.54	18.98	19.32	0.00772675	0.639568	-1.55623
AGGF1	14.95	13.91	15.64	11.82	12.16	11.44	0.00779233	0.795969	-3.05432
LOR	0.26	0.37	0.17	0.59	0.53	0.75	0.00781737	2.3325	0.817998
MYT1	0.04	0.06	0.07	0.09	0.11	0.11	0.00782889	1.80925	1.16797
PIK3C3	10.4	10.37	11.11	8.4	9.01	7.55	0.00784179	0.782956	-2.84775
EEF2	903.55	909.23	1003.75	802.35	775.08	701.64	0.00785435	0.809177	-3.29282
PEX1	13.06	11.3	12.11	9.45	9.2	8.72	0.00785709	0.7505	-2.42628
LOC102641086	5.91	4.8	3.45	0	2.1	0	0.00788207	0.148485	-0.364708
LOC100862456	5.91	4.8	3.45	0	2.1	0	0.00788207	0.148485	-0.364708
CERS6	11.87	10.67	12.85	7.75	8.41	9.06	0.00789727	0.712655	-2.05465
PPP2R5E	16.65	16.44	17.94	12.94	14.78	12.6	0.00792219	0.790136	-2.95856
PTK2B	31.73	31.96	29.86	28.34	26.41	25.5	0.00792658	0.857835	-4.55482
SCN4A	0.07	0.08	0.09	0.02	0.05	0.03	0.00795108	0.423868	-0.809774
TWF2	10.99	11.02	12.13	13.23	13.84	13.18	0.00797229	1.17895	4.18884
MARK1-PS1	0.02	0	0.05	0.15	0.11	0.09	0.00809082	4.83562	0.439754
TMEM160	73.77	84.92	74.11	102.64	92.14	106.47	0.00812333	1.29403	2.68111
POP5	79.06	88.22	81.65	107.24	94.99	103.27	0.00814632	1.22725	3.3715
1810022K09RIK	115.06	118.05	112.8	130.81	136.71	143.53	0.00816235	1.18831	3.99794
LYSMD4	7.98	7.43	8.49	5.55	6.67	5.4	0.00817127	0.737271	-2.28427
KIF17	0.06	0.03	0.03	0.13	0.09	0.14	0.00820253	2.95122	0.640287
NAA60	61.19	59.86	64.3	49.9	55.16	48.51	0.00825469	0.828543	-3.70905
SLC2A9	8.21	7.56	7.36	4.89	6.24	4.94	0.00828375	0.694808	-1.91118
COX15	21.77	19.89	21.12	17.61	17.65	18.91	0.00829249	0.862861	-4.73644
MRPL1	15.44	15.93	16.57	13.4	14.65	13.42	0.00830121	0.865048	-4.81972
SLC35D1	27.36	24.6	26	22.68	20.21	19.31	0.00831201	0.797853	-3.08644
RDH11	7.25	7.48	8.41	5.08	6.35	5.13	0.00834428	0.715681	-2.08074
ETV4	2.46	2.77	1.86	1.34	0.91	0.69	0.00834512	0.414916	-0.790117
MOCS3	10.46	10.27	10.94	9.13	9.66	8.74	0.00838063	0.869289	-4.9892
CFLAR	43.61	39.35	40.35	33.94	34.98	32.85	0.00839229	0.825323	-3.63342
UBE2E2	15.38	15.16	16.11	13.36	14.45	13.6	0.00845962	0.887681	-5.87331
NABP2	79.87	77.46	82.51	72.59	72.43	67.23	0.00846607	0.884966	-5.72488
PSMB6	262.11	255.42	243.42	277.46	278.8	289.33	0.00847528	1.11123	6.51662
UBA52	2247	2478.82	2352.68	2783.26	2646.29	2930.38	0.00848113	1.18103	4.14477
GM41885	62.91	51.25	58.21	25.25	12.36	33.92	0.00849962	0.41499	-0.790276
TRAPPC1	134.13	115.09	121.3	150.58	146.1	162.22	0.00850814	1.23853	3.22799
MCUR1	80.23	70.15	75.76	59.96	60.85	56.4	0.00852082	0.783632	-2.85787
TOR1AIP2	50.07	49.57	51.09	47.22	44.53	44.64	0.00856988	0.904865	-7.01104
SEC14L4	0.28	0.06	0.31	0.61	0.83	0.56	0.00857015	3.06738	0.618247
SGTA	116.32	117.97	118.09	122.15	120.91	119.83	0.00861892	1.02983	22.831
GRCC10	422.86	451.99	432.31	488.82	481.64	471.26	0.00862161	1.10294	7.00956
CTDSP1	152.14	147.46	151.54	141.96	145.1	141.35	0.00863003	0.949617	-13.6866
NECTIN3	39.69	42.61	39.52	34.83	36.81	33.23	0.00864319	0.860864	-4.66269
SNX25	9.75	9	9.35	7.68	8.14	6.96	0.00867379	0.810696	-3.32239
HNF1A	56.18	56.08	50.9	47.03	43.06	39.52	0.00868389	0.794377	-3.02766
VPS26A	58.97	60.25	61.66	54.35	56.21	52.12	0.0087128	0.899382	-6.60545
EBI3	1.15	1.16	0.89	1.53	2.01	1.87	0.00871662	1.68998	1.31951
GLRX3	87.43	83.68	87.45	73.25	79.31	72.61	0.00874417	0.870863	-5.05494
FAM210A	18.06	17.44	17.84	15.91	14.4	14.55	0.00883665	0.841029	-4.03131
MAT2B	60.66	55.76	65.23	41.99	50.87	42.84	0.00884229	0.747045	-2.38776
TMEM52	8.03	7.9	6.62	11.89	10	12.55	0.00886243	1.5272	1.63443
DDX28	8.79	9.76	9.87	7.91	7.29	7.88	0.0088634	0.812124	-3.35061
FGB	0	0.11	0.06	0.21	0.22	0.26	0.00890282	4.00578	0.49939
BEND3	3.22	2.83	3.26	2.6	2.38	2.18	0.00891485	0.76914	-2.65387
SCAMP3	62.83	61.81	64.36	59.38	57.18	55.55	0.00897564	0.910636	-7.49234
CCDC107	490.09	513.05	476.06	572.22	534.97	549.6	0.0089759	1.12006	6.06572
CFAP61	0.32	0.45	0.33	0.06	0.06	0.06	0.00902425	0.165911	-0.38717
IGF2R	21.31	18.48	22.08	15.99	14.06	11.39	0.00905765	0.669808	-1.73602
1600014C10RIK	124.27	150.67	113.58	60.61	80.59	73.02	0.00907792	0.551378	-1.16785
TXNRD1	42.43	41.65	43.45	39.02	35.71	37.7	0.00910741	0.881599	-5.55033
ENTPD5	164.97	159.22	147.41	124.54	133.07	131.75	0.00911885	0.825616	-3.64019
SERF2	167.23	178.53	177.85	195.66	200.76	214.94	0.00913306	1.16759	4.44912
ZFAND3	53.38	52.62	57.71	45.44	47.1	44.77	0.00914295	0.838742	-3.96854
LARP4	15.1	13.03	14.57	11.95	10.8	10.58	0.00916207	0.780577	-2.81263
CTLA2B	0.61	0.35	0.29	0.94	1.32	0.93	0.00917401	2.54828	0.74069
KIF27	0.49	0.42	0.49	0.68	0.66	0.57	0.00918404	1.36351	2.23025
GM40881	0.1	0.17	0.11	0	0	0.05	0.00919585	0.138381	-0.351754
TRPC3	0.45	0.55	0.68	0.18	0.13	0.33	0.00921204	0.382056	-0.722349
MTHFD1	94.43	105.99	105.57	87.41	82.16	74.06	0.00929431	0.796204	-3.05831
ATP1A1	1549.84	1662.2	1900.7	1210.01	1309.76	1038.15	0.00933955	0.695893	-1.91942
HMGB2	42.57	39.71	42.2	24.35	32.4	27.69	0.00935913	0.67835	-1.79284
HEXB	205.76	213.92	182.58	158.1	163.35	136.76	0.00937179	0.760819	-2.5479
ATP2B2	0.59	0.77	0.75	0.45	0.37	0.37	0.00937883	0.5646	-1.21633
TMEM5	23.85	19.97	21.94	14.96	17.69	16.36	0.00939717	0.745298	-2.36867
CHCHD3	249.81	231.97	242.2	220.21	218.32	208.21	0.00941402	0.893312	-6.20543
GPR180	23.44	25.28	26.79	19.49	21.9	19.36	0.0094617	0.804537	-3.20536
TRAPPC5	28.97	31.51	27.86	34	34.04	36.86	0.00950428	1.18745	4.01473
GRPEL2	35.21	30.95	31.41	27.85	23.46	23.42	0.00955828	0.765919	-2.61196
TMEM229A	117.27	102.87	108.77	85.75	85.53	91.85	0.00962472	0.800008	-3.12391
MRPL9	50.65	47.88	52.41	44.26	41.11	37.77	0.00962677	0.815825	-3.42581
NR1D1	32.4	33.47	34.9	54.64	64.09	52.38	0.00963414	1.698	1.30772
TCAM1	0.22	0.29	0.23	0.17	0.1	0.13	0.00963969	0.542396	-1.13646
ABAT	98.24	98.08	99.05	72.34	79.53	66.92	0.00964651	0.740735	-2.32005
UQCR11	1178	1303	1192.88	1496.61	1432.74	1635.71	0.00965451	1.24257	3.17975
RTCA	44.05	30.97	32.69	58.99	58.91	50.67	0.00968804	1.56502	1.54535
RBM3	126.13	115.44	144.67	74.45	98.59	85.4	0.00973367	0.66912	-1.73158
ADCK5	13.28	14.57	14.83	17.52	16.09	16.42	0.00977049	1.1722	4.33936
MAP2K4	23.75	21.87	24.31	19.03	20.17	17.02	0.00979148	0.803955	-3.19469
ATL2	21.85	19.05	22.56	15.32	16.73	14.88	0.00980551	0.739533	-2.30753
PYM1	26.69	27.78	27.29	25.41	25.16	25.23	0.00985009	0.927106	-9.29041
TMEM170	5.8	5.95	6.62	4.7	5.27	4.68	0.00989556	0.797529	-3.08087
STRC	0.02	0.03	0.02	0	0	0	0.00990197	0.0410959	-0.21881
TMEM214	72.54	69.77	71.53	77.14	74.89	78.91	0.00990668	1.07997	8.90313
D17WSU92E	112.18	106.7	115.7	102.75	95.31	94.09	0.00994329	0.873185	-5.15494
NDUFB9	993.61	1019.02	1064.94	1166.01	1105.96	1119.79	0.0100109	1.10209	7.0646
RNF14	44.65	41.23	48.06	36.28	36.77	31.83	0.0100832	0.783042	-2.84903
SFMBT1	4.2	4.09	4.81	3.46	3.33	3	0.0100838	0.747386	-2.39151
BRAP	77.44	75.31	83.46	66.5	64.2	69	0.0101079	0.845436	-4.15754
RABGGTB	50.66	46.11	53.66	40.65	38.02	37.29	0.0101352	0.770861	-2.67676
MRPL21	48.12	45.13	46.35	50.69	50.4	53.55	0.0101397	1.10773	6.71531
CRYBB1	0.11	0.22	0	0.41	0.34	0.52	0.0101427	3.82282	0.516792
PDE8A	19.65	17.73	21.01	11.29	14.54	9.07	0.0101614	0.597726	-1.35129
DGCR2	29.11	30.32	33.2	25.82	25.16	21.59	0.0101818	0.783447	-2.85508
TOMM20	73.54	69.47	71.6	65.15	62.72	58.59	0.0102261	0.868834	-4.97046
PHACTR4	22.7	20.92	25.77	14.39	18.5	15.27	0.010284	0.694061	-1.90553
POLR3GL	39.33	36.48	40.85	31.59	34.73	30.99	0.0103	0.834138	-3.84743
GM45978	8.24	5.85	6.15	4.3	1.93	2.13	0.0103519	0.41313	-0.786261
4833439L19RIK	703.37	663.41	591.61	523.29	512.11	427.99	0.0104174	0.747242	-2.38992
CLEC10A	1.28	1.47	1.72	2.53	3.56	3.22	0.0104384	2.08205	0.944558
MRPL48	77.41	79.2	80.68	89.94	85.75	84.78	0.0104735	1.09769	7.36496
9530068E07RIK	237.72	196.4	231.02	160.89	173.34	145.17	0.01049	0.720752	-2.12574
ACTR1B	74.77	74.38	81.39	61.32	69.26	63.71	0.0105	0.842763	-4.08012
DHTKD1	23.41	21.1	21.23	18.28	14.39	14.61	0.0105161	0.71921	-2.11188
PLEKHJ1	53.96	56.43	56.61	66.61	64.45	60.92	0.010528	1.14958	4.94171
METTL21A	5.74	4.81	5.68	3.6	4.11	4	0.0105664	0.721555	-2.13301
GM4184	96.21	76.68	83.71	121.27	115.48	114.85	0.0105669	1.37022	2.19557
BC024063	0.1	0.22	0.15	0.28	0.41	0.41	0.0105683	2.33192	0.818237
LIFR	25.81	26.41	28.85	23.74	22.65	21.06	0.0105805	0.832003	-3.79354
CLCN3	33.3	27.72	34.19	20.89	22.2	19.42	0.0105846	0.65656	-1.65342
ZFP296	1.4	2.02	1.73	2.47	2.86	3.31	0.0106247	1.67728	1.33872
MRPS24	157.18	155.54	152.08	204.06	184.38	206.87	0.0107734	1.28079	2.79209
BHLHA15	0.03	0.08	0.09	0.18	0.19	0.18	0.0107814	2.72414	0.691405
CDC34	75.21	79.04	78.85	89.88	87.61	83.3	0.0107847	1.11879	6.12646
UXT	69.11	66.46	62.51	74.2	73.81	79.72	0.0108543	1.14968	4.93845
EPN1	277.28	284.33	282.46	294.45	289.31	298.48	0.01087	1.04522	15.3403
KXD1	138.78	129.2	133.16	122.76	109.9	115.21	0.010881	0.867204	-4.90453
MUTYH	0.91	0.92	1.08	1.46	1.68	1.32	0.0109146	1.5321	1.62219
STAM	11.29	9.73	11.84	7.18	8.14	8.43	0.0109383	0.722789	-2.14427
OAS1A	3.21	2.95	3.97	4.68	5.54	4.6	0.0109608	1.46284	1.81897
SLC35A3	28.21	25.71	31.32	20.13	23.07	18	0.0109719	0.717983	-2.10097
CCDC18	0.08	0.1	0.04	0.15	0.2	0.24	0.0109933	2.65919	0.708451
ATP6V0A4	76.88	80.88	68.39	60.68	59.02	48.47	0.0110015	0.743625	-2.35065
MMP24	10.31	10.22	9.02	12.32	11.47	11.73	0.0110112	1.20201	3.75025
TMEM220	8.52	11.35	11.23	6.21	7.03	4.75	0.0110372	0.578497	-1.27044
NDUFB7	532.95	610.56	553.74	758.21	671.49	796.84	0.0110393	1.31185	2.54645
METTL9	118.92	122.46	134.79	86.34	106.17	99.64	0.0110586	0.776645	-2.75622
CD40	1.21	0.89	1.59	2.11	2.03	2.44	0.0110663	1.78256	1.19795
HIBADH	567.71	598.52	540.5	507.6	469.6	491.49	0.0110693	0.860529	-4.65054
TYW3	22.51	16.9	23.02	27.65	29.83	33.42	0.0110948	1.45601	1.84159
PLXDC2	27.69	27.66	31.05	22.03	24.7	23.76	0.0111355	0.815863	-3.4266
FCER1G	8.89	8.08	11.84	15.19	17.64	13.66	0.0111726	1.61361	1.44679
DNAJB6	100.85	84.58	105.87	63.23	67.71	58.89	0.0111808	0.651669	-1.62449
RHPN1	23.74	24.82	20.92	30.54	38.11	33.27	0.011197	1.46688	1.80593
KIF21A	15.42	13.77	15.6	12.32	11.32	9.5	0.0112018	0.739915	-2.31149
SUMO1	99.01	105.45	105.67	89.58	96.51	91.13	0.0112029	0.893884	-6.24114
SRSF4	56.6	55.92	63.41	44.51	51.21	45.31	0.0112152	0.801629	-3.15264
DNAJA2	79.97	73.93	83.05	66.95	64.85	63.2	0.0112399	0.822961	-3.57971
WDR5	24.77	25.51	28.03	20.68	22.1	20.72	0.0112528	0.810887	-3.32614
KIF2A	6.27	6.94	7.48	5.02	5.75	4.99	0.0112675	0.761755	-2.55946
TM9SF2	61.68	62.47	71.24	41.87	54.21	42.34	0.0113331	0.708434	-2.01914
RMDN3	48.75	47.21	49.73	45.38	43.93	41.81	0.0113421	0.899995	-6.64855
ELOB	512.41	588.52	563.27	674.63	674.38	772.04	0.011355	1.27452	2.84835
ACRBP	6.68	7.29	8.55	9.32	10.31	10.62	0.0113841	1.3432	2.34328
MAFK	21.74	22.44	25.26	17.64	18.2	16.74	0.0114063	0.757211	-2.5042
NCOA4	60.33	61.89	75.21	36.99	51.32	38.26	0.0114896	0.641093	-1.56459
NKAIN3	0.99	0.94	0.93	1.37	1.27	1.17	0.0115455	1.33182	2.41265
GRIA3	4.25	4.18	4.48	3.79	3.74	3.82	0.0116267	0.879192	-5.43152
PGLYRP1	0.7	0.43	0.31	1.07	1.73	1.34	0.0116271	2.8711	0.656984
UGDH	71.58	69.89	82.29	51.3	56.03	54.9	0.01164	0.725022	-2.1649
PPP3CB	12.6	11.77	14.83	8.54	9.76	7.97	0.0116982	0.670178	-1.73843
NAMPT	43.84	47.84	57.87	28.07	32.96	26.54	0.011709	0.585565	-1.29931
SLC27A2	2985.14	2783.03	2670.93	1738.25	2282.54	2124.9	0.0117164	0.72824	-2.19522
ABCD3	145.08	121.96	134.23	110.04	104.54	93.83	0.0117209	0.768586	-2.64659
MAP3K6	1.9	1.59	2.06	1.22	1.1	1.05	0.0117545	0.607419	-1.39497
PCDHGB8	0.27	0	0.19	0.6	0.56	0.64	0.0117552	3.89417	0.509766
DMC1	0	0	0	0.09	0.14	0.09	0.0117774	107.667	0.148138
CRYGN	0	0	0.18	0.3	0.49	0.31	0.0117852	6.02732	0.385839
PGGHG	25.85	25.57	26.72	23.38	24.83	23.54	0.0117924	0.918227	-8.22997
RNF13	59.93	60.12	73.73	41.09	47.67	39.69	0.0117926	0.66287	-1.69197
METTL23	15.75	16.38	17.29	19.08	18.14	18.44	0.0118205	1.12626	5.78649
ELOF1	119.74	109.46	122.08	141.57	128.95	140.23	0.0118334	1.16929	4.4078
RAC1	180.2	168.46	190.63	142.92	150.02	143.98	0.0118402	0.810177	-3.31224
DLAT	63.05	54.44	64.95	44.41	50.29	42.97	0.0118635	0.754608	-2.47347
NDUFA1	425.52	430.69	397.66	472.96	537.2	506.97	0.0118757	1.20996	3.62124
NADK2	28.48	31.95	29.33	21.19	24.9	18.81	0.0118807	0.723048	-2.14665
TARSL2	4.68	3.99	5.17	2.75	3.33	2.85	0.0118879	0.645308	-1.58804
ERG28	45.85	44.01	49.41	37.31	39.35	37.95	0.0119022	0.822938	-3.57919
CDC123	74.67	67.53	67.94	52.27	61.99	56.26	0.011923	0.811462	-3.33747
BCL2L11	3.55	3.02	3.84	2.05	2.65	2.39	0.011932	0.681168	-1.81225
LOC108167368	5.61	7.7	5.65	2.15	4.24	2.45	0.0119397	0.466329	-0.911171
ZFP937	10.84	10.85	11.71	12.37	12.16	12.85	0.0119777	1.11915	6.10899
ANKRD28	12.4	11.05	13.98	8.94	9	7.55	0.0120009	0.68103	-1.81129
UAP1	67.51	58.07	59.33	49.29	44.55	47.73	0.012011	0.76562	-2.60812
STXBP3	20.34	19.11	22.21	12.46	16.47	11.51	0.0120145	0.655871	-1.6493
PRMT6	6.13	6.74	6.44	5.7	5.26	5.79	0.0120175	0.867447	-4.91423
B3GNT5	0.04	0.02	0.04	0.06	0.08	0.06	0.0120551	1.97087	1.02086
LIPN	0.03	0	0	0.07	0.04	0.07	0.0120551	5.54545	0.404602
TMEM208	82.95	79.06	75.91	93.53	85.82	92.25	0.0120713	1.14156	5.20108
NDUFA2	340.72	394.78	358.99	516.19	431.97	489.33	0.0120885	1.31339	2.53556
PPWD1	8.4	7.88	9.33	5.14	6.94	5.04	0.0121064	0.668528	-1.72776
TRPV3	0.17	0.24	0.19	0.36	0.28	0.38	0.0121242	1.69652	1.30988
ZBTB22	16.81	14.78	18.77	11.05	12.4	10.41	0.0121253	0.672379	-1.75282
SNX27	30.93	26.66	29.2	23.1	23.57	21.74	0.0121401	0.788232	-2.92844
AMY2A3	0.42	0.29	0.36	0.19	0	0	0.0121741	0.17987	-0.405354
MKLN1	21.56	21.69	20.35	19.55	19.56	18.63	0.0121791	0.907866	-7.25371
OLA1	23.64	22.58	26.28	17.34	20.53	19.22	0.0122359	0.787457	-2.91634
VDAC1	587.25	563.37	530.83	507.89	447.71	448.7	0.012247	0.835172	-3.87405
ATP6AP2	46.31	50.4	53.12	36.92	42.48	33.1	0.0122609	0.750856	-2.4303
NDUFA11	80.01	89.24	78.09	101.9	93.86	107.52	0.012268	1.22616	3.38607
2310030G06RIK	57.79	61.81	54.13	44.78	47.1	45.84	0.0122814	0.792728	-3.00045
RAB43	21.79	25.12	21.25	17.01	18.87	15.3	0.0122879	0.750891	-2.4307
WDR7	4.5	3.95	4.77	3.4	3.47	3.01	0.0123009	0.74741	-2.39177
TYMS	31.43	29.87	28.8	34.53	32.29	34.47	0.0123055	1.12419	5.87647
D8ERTD738E	289.68	296.81	292.43	347.72	330.31	362.94	0.0123386	1.18437	4.07595
NDUFS1	130.21	123.47	126.7	100.52	109.37	91.54	0.0123479	0.792446	-2.99584
PEX2	41.7	35.37	38.55	29.69	32.75	28.17	0.012349	0.783694	-2.85879
GBE1	8.56	9.16	10.75	6.75	7.08	5.02	0.0123544	0.662136	-1.68741
MILL2	10.96	7.14	14.11	19.75	18.39	22.2	0.0124089	1.87325	1.10337
GM906	0.7	0.43	0.6	1.65	1.37	1.08	0.012412	2.36757	0.803848
EVA1A	26	29.16	30.31	22.47	23.13	18.13	0.0124298	0.745651	-2.37251
LMTK2	14.82	14.32	16.49	12.2	12.9	10.6	0.0124621	0.782394	-2.83938
TMEM234	161.68	161.22	177.78	207.38	191.74	222.27	0.0124979	1.24109	3.19723
ADAMTS5	2.59	2.54	2.54	3.59	4.4	4.24	0.0125497	1.59429	1.48408
ACO1	164.94	157.94	138.78	127.59	120.23	104.99	0.0125869	0.764222	-2.59034
CAT	744.31	745.13	664.5	568.78	639.92	562.95	0.0125951	0.822516	-3.56976
AA414768	1.78	1.84	1.77	1.15	1.31	0.91	0.0126013	0.62544	-1.48203
IER3IP1	47.65	44.93	47.19	52.98	52.98	49.51	0.0126292	1.11232	6.45683
TOM1L1	14.93	12.15	14.9	8.7	11.31	8.69	0.0126316	0.683681	-1.82984
TBC1D15	12.93	11.33	14.02	8.26	9.31	9.09	0.0126506	0.696471	-1.92384
NDUFA13	726.08	889.89	883.69	1091.69	1125.86	1145.52	0.0126799	1.34541	2.33036
ATP11B	11.45	12.03	13.43	8.81	10.47	9.55	0.0127048	0.781107	-2.82038
DPM2	64.06	60.69	61.65	77.66	69.65	76.58	0.0127098	1.20112	3.76527
CYP2J6	19.4	22.09	22.28	15.74	17.95	17.49	0.0127203	0.802581	-3.16973
FAM169B	13.54	11.93	11.63	8.63	9.52	10.52	0.012744	0.772795	-2.70287
SLC30A5	41.48	39.25	46.95	34.09	33.8	28.8	0.0127925	0.75729	-2.50514
PRLH	0.4	0.44	0.48	0.76	0.6	0.77	0.0128082	1.61224	1.44935
NT5DC1	19.97	16.98	17.83	13.16	14.59	10.39	0.01283	0.696256	-1.92219
CDKN1C	21.64	15.63	17.61	27.22	38.31	33.8	0.0128359	1.8099	1.16726
HMGB1	128.22	139.59	133.66	113.68	114	113.7	0.0128671	0.850326	-4.30633
ETAA1	2.44	2.16	2.42	1.68	2.01	1.58	0.0128693	0.750819	-2.42988
GZF1	9.58	8.85	11.63	6.53	7.11	5.21	0.0128765	0.627116	-1.49054
CLN6	52.94	58.97	53.92	44.32	47.89	48.47	0.0128928	0.848341	-4.24478
MAN2A1	12.18	13.69	13.93	8.37	10.94	8.04	0.0129363	0.68721	-1.85501
RETREG2	112.55	105.04	117.33	98	90.64	81.36	0.0129379	0.806164	-3.23556
DNAJA3	68.84	61.46	72.7	54.56	52.77	49.12	0.0129586	0.770693	-2.6745
LY96	4.07	4.1	3.38	4.7	5.8	5.35	0.0129626	1.3722	2.1856
ADAMTS2	1.85	1.35	1.71	2.22	2.6	2.96	0.012975	1.58416	1.50459
GM30599	0	0	0	0.14	0.25	0.19	0.0130004	194.333	0.131537
CAPZA2	47.82	44.54	54.4	33.19	39.03	35.18	0.013001	0.731813	-2.22973
C1QTNF6	4.36	5.73	4.56	6.34	8.24	7.59	0.0130521	1.51321	1.67067
LDLRAD3	26.27	28.96	23.19	17.93	20.7	17.34	0.013082	0.713732	-2.06387
AMFR	91.62	87.64	96.94	71.92	82.44	69.96	0.0131021	0.812167	-3.35147
PIGT	79.11	79.63	91.52	68	67.54	55.63	0.0131681	0.763888	-2.58613
ADPRHL2	22.59	23.8	23.01	20.11	21.49	21.53	0.0131799	0.909658	-7.40639
DNAJC6	7.71	6.13	6.97	4.43	4.23	4.23	0.0132606	0.619469	-1.45229
MOSPD1	11.87	14.29	13.25	8.44	9.82	10.89	0.0132695	0.73968	-2.30905
NPTX2	0	0	0	0.07	0.04	0.07	0.0133357	61	0.168612
BACH1	6.57	5.63	7.19	4.22	4.49	3.91	0.0133373	0.650905	-1.62005
FAU	886.72	947.95	956.37	1098.44	1003.22	1083.75	0.0134054	1.1413	5.20997
ZFP11	2.32	2.4	2.56	1.78	2.12	2.03	0.0134395	0.814637	-3.40135
TMEM168	17.58	17.71	19.2	14.47	15.88	12.98	0.0134745	0.795203	-3.04144
ABCB7	13.29	11.85	14.07	9.83	9.67	9.27	0.013523	0.733762	-2.24895
ATOX1	275.26	331.57	270.78	356.36	380.7	399.93	0.0135565	1.29555	2.66895
SNX17	60.59	61.32	59.69	57.95	55.52	54.74	0.0135674	0.926268	-9.17918
HIST2H2AA1	215.57	307.15	306.94	431.77	368.48	432.85	0.0135687	1.48627	1.74622
RANBP9	24.85	20.72	25.86	16.71	18.99	14.28	0.0135878	0.699719	-1.94896
MRPL36	84.05	84.29	77.23	91.53	91.04	94.76	0.0136421	1.12933	5.65789
JOSD2	38.75	36.24	41.37	46.28	53.56	55.81	0.013645	1.33765	2.37654
PREPL	30.14	28.9	33.76	22.8	25.41	24.92	0.013652	0.788046	-2.92552
ERMARD	21.21	24.92	24.13	17.72	18.71	17.26	0.0136546	0.764172	-2.5897
NDFIP2	50.45	43.6	52.35	35.48	40.89	34.92	0.0136554	0.760183	-2.5401
TPM3	106.66	100.48	100.14	122.4	113.97	128.44	0.013663	1.18722	4.01923
PFKM	26.17	28.97	30.7	20.81	24.84	21.91	0.0136641	0.787053	-2.91006
EIF2S3X	39.65	36.18	45.33	27.66	29.18	25.56	0.0136957	0.6801	-1.80486
PARP8	11.56	15.69	14.2	5.51	9.79	8.38	0.0137379	0.571322	-1.24208
APH1A	77.79	76.54	79.11	68.73	68.34	61.69	0.0137629	0.851441	-4.34164
ACSM5	86.01	85.41	72.92	60	62.87	57.75	0.0137956	0.739219	-2.30428
COPS9	292.64	287.46	327.52	351.02	380.7	346.22	0.0138016	1.18766	4.01075
GM11992	26.47	23.18	25.38	18.62	19.3	13.77	0.0138156	0.688937	-1.86754
FAM210B	11.19	11.55	11.18	9.19	9.95	8.55	0.0138428	0.816349	-3.43671
APOPT1	93.7	90.36	85.24	76.07	76.41	64.3	0.0138889	0.804978	-3.2135
CD52	8.93	16.64	16.21	28.89	41.03	27.85	0.013955	2.34002	0.814905
CYP2J11	154.62	133.13	137.96	102.51	122.28	112.52	0.0139555	0.792348	-2.99425
OXSM	13.24	11.9	14.41	7.37	10.64	9.09	0.0139971	0.685232	-1.84084
SNF8	96.05	101.54	108.07	125	113.54	116.51	0.0140202	1.16158	4.60121
GTPBP10	12.77	12.05	13.89	8.51	11.01	9.72	0.0140412	0.755379	-2.48251
GM3435	10.61	8.05	5.85	4.39	0.31	0.74	0.0141568	0.222045	-0.461981
ORAI1	41.86	42.37	48.48	32.61	34	35.43	0.0141729	0.7689	-2.65071
GM46580	0.42	0.42	0.4	0.7	0.6	0.77	0.0142459	1.66774	1.35362
GM5741	1.55	0.63	1.36	3.83	2.87	2.38	0.0142769	2.56365	0.735965
ATP5D	1458.57	1527.16	1381.49	1903.36	1648.93	1857.91	0.0142971	1.23882	3.22445
SLC25A30	15.85	14.49	22.13	5.06	8.19	5.8	0.0142988	0.363101	-0.686064
MRPS30	55.75	55.13	55.32	48.56	49.58	51.9	0.0143028	0.90277	-6.85057
DPY30	83.33	85.05	88.1	77.65	77.77	78.58	0.0143057	0.912353	-7.64785
MAPK13	18.39	16.37	23.11	34.37	25.64	31.66	0.0143076	1.58404	1.50485
RAP2C	7.93	7.31	8.22	6.39	7.07	6.17	0.0143135	0.836764	-3.91568
DYNC2LI1	34.14	33.29	36.49	30.23	30.58	26.63	0.0143466	0.841421	-4.04226
RPS29	983.28	957.51	916.47	1173.46	1083.22	1241.44	0.0143676	1.22429	3.41151
THTPA	21.13	20.33	22.93	16.07	18.83	15.15	0.0143838	0.777305	-2.76554
TMEM216	11.84	10.35	11.93	8.72	9.81	8.94	0.0143931	0.805117	-3.21606
IMMT	196.58	177.01	195.34	157.3	169.74	144.62	0.014431	0.829031	-3.72075
EGLN1	35.56	34.73	38.53	29.7	30.48	30	0.014454	0.828713	-3.71311
TPD52L2	32.92	34.35	35.99	28.45	31.21	31.02	0.0144541	0.878175	-5.38278
DDC	10.86	13.83	8.94	19.98	18.9	15.16	0.0144698	1.60684	1.45958
PFKFB1	1.4	1.29	1.29	1.16	1.12	1.22	0.0145038	0.879488	-5.44588
RAB10	53.08	50.72	59.94	40.19	44.53	41.38	0.014518	0.770128	-2.66696
BCL2L1	86.38	90.16	88.58	78.71	81.48	73.59	0.0145509	0.881791	-5.55998
RBM48	9.04	8.87	10.05	7.22	8.17	6.61	0.0145635	0.786861	-2.90709
PSMG2	44.12	44.74	44.26	40.63	42.17	42.35	0.0145906	0.940131	-11.4242
CHDH	73.93	66.3	88.85	46.34	53.57	41.51	0.0146169	0.617344	-1.44192
MAP3K2	3.84	3.68	4.37	3.1	3.23	2.83	0.0146198	0.770453	-2.6713
LGALS7	0.32	0.33	0.18	0	0	0	0.0146448	0.00360144	-0.128805
TNPO1	20.45	17.76	21.03	15.48	16.28	14.31	0.0146466	0.777695	-2.77109
MRPL53	82.9	79.02	80.12	92.08	91.72	85.64	0.014689	1.1132	6.40976
AS3MT	62.08	67.59	61.85	57.09	57.06	53.24	0.0147284	0.87401	-5.19133
ALG11	6.37	5.98	6.93	5.07	5.58	5.07	0.0147538	0.815381	-3.41665
PSENEN	204.47	237	227.1	252.67	270.97	290.34	0.0147806	1.21749	3.50757
RETREG1	59.82	62.6	56.55	51.19	49.08	41.74	0.0148133	0.793488	-3.01294
DDX41	46.82	45.84	49.66	52.16	53.01	57.2	0.0148301	1.14088	5.22447
CNIH1	70.92	67.56	70.19	62.18	66.46	62.85	0.0148488	0.91767	-8.1712
WDR61	53.46	50.54	48.95	47.18	45.06	43.35	0.0148518	0.886501	-5.8079
MYC	5.26	5.73	7.96	1.78	2.84	2.79	0.0148893	0.391125	-0.740405
44626	50.02	39.43	45.62	33.35	33.49	28.25	0.0148927	0.704012	-1.98302
PROX2	1.55	1.71	1.83	0.93	1.27	1.32	0.0149003	0.691734	-1.88812
STK35	8.82	7.91	7.92	7.14	7.11	6.26	0.0149247	0.832069	-3.79518
SRSF5	126.81	131.29	167.86	80.87	101.77	76.12	0.0149881	0.607478	-1.39524
DRAM2	81.48	90.23	89.46	74.34	74.07	62.39	0.015018	0.807139	-3.25389
GPR62	4.24	4.84	4.83	3.4	2.32	3.43	0.015033	0.657874	-1.66133
FBXO43	0.52	0.4	0.54	0.72	0.92	1.03	0.0150507	1.82707	1.149
2410015M20RIK	260.86	250.86	244.76	278.69	270.29	267.48	0.0150628	1.07929	8.97538
FIBIN	1.96	1.48	2.3	0.8	0.69	1.07	0.0150758	0.446282	-0.861518
IYD	35.91	39.96	32.88	25.86	30.59	25.98	0.0151043	0.757984	-2.51345
NEDD1	6.27	4.96	5.92	3.61	4.09	4.21	0.015155	0.694514	-1.90895
ZBTB2	4.97	5.15	5.45	3.63	4.46	3.52	0.0151877	0.745714	-2.3732
TFF1	5.95	9.72	6.43	15.55	16	10.99	0.0151958	1.92476	1.05772
TMEM223	130.38	147.07	140.5	186.86	159.85	185.88	0.0152	1.27429	2.85043
NDUFC1	436.27	433.44	455.58	497.93	551.61	563.02	0.0152	1.21676	3.51829
SPRYD4	16.95	17.68	17.38	16.62	15.75	16.32	0.0152027	0.93617	-10.6817
SGK3	4.65	4.69	5.53	3.57	4.12	3.53	0.0152073	0.754589	-2.47325
SCAND1	348.22	389.37	323.66	454.4	405.15	467.82	0.0152191	1.25076	3.08682
PRUNE1	21.78	17.51	23.97	12.39	15.21	11.39	0.0152203	0.616363	-1.43718
ZXDB	1.65	2.01	2.37	1.14	1.33	0.9	0.0152435	0.559092	-1.19579
MRPL51	102.88	107.05	109.56	112.91	117.36	121.69	0.0152578	1.10163	7.09479
EXOC6	34.88	31.69	33.47	29.54	28.57	25.19	0.0153053	0.832672	-3.81027
DNPEP	43.52	43.61	42.79	37.51	34.83	31.97	0.0153097	0.802883	-3.17519
ACTR5	7.3	9.05	8.95	6.35	5.42	6.01	0.0153365	0.702802	-1.97333
SETD3	110.97	101.19	112.57	95	93.85	82.21	0.01535	0.834726	-3.86252
VMAC	26.18	23.83	27.51	20.11	21.52	20.86	0.0153546	0.806122	-3.23477
BORCS8	40.98	38.34	43.65	49.49	49.07	49.57	0.0153661	1.2046	3.70715
EMC2	78.56	72.83	75.06	62.78	69.89	67.15	0.015433	0.882404	-5.59112
IMPG2	0.3	0.42	0.46	0.13	0.22	0.22	0.015448	0.484362	-0.958895
AFTPH	30.86	27.67	33.27	24.09	25.34	20.03	0.0154585	0.756653	-2.49756
ZFP956	5.49	6.17	7.16	4.13	4.84	3.72	0.015471	0.674335	-1.76577
B4GAT1	35.58	34.86	33	29.2	31.15	26.7	0.0154924	0.841555	-4.04601
LONRF1	6.51	4.95	5.87	3.4	3.32	3.23	0.0154943	0.574223	-1.25343
HS6ST3	0.09	0.05	0.06	0	0	0	0.0154984	0.0147783	-0.167059
ZKSCAN17	14.71	17.95	17.12	12.65	12.59	11.38	0.0155005	0.735653	-2.26786
XRCC3	1.1	0.69	0.74	0.21	0.19	0.49	0.0155163	0.352546	-0.666654
FRZB	38.27	31.41	42.33	23.72	20.62	26.49	0.0155319	0.632364	-1.5177
ATP5A1	1160.17	1172.42	1301.05	1042.47	1054.13	965.85	0.0155399	0.842805	-4.08133
FAM163A	0.82	0.88	0.67	1.91	1.3	1.66	0.0155424	2.05352	0.962649
LIN52	13.79	11.84	15.6	9.26	9.75	7.97	0.0155452	0.654403	-1.64057
CTH	143.68	149.05	144.55	99.56	121.88	115.63	0.0155783	0.770835	-2.6764
LRP6	37.02	40.14	45.96	30.65	32.85	26.56	0.0155863	0.731488	-2.22656
SNX22	3.15	2.95	3.98	4.26	4.77	5.29	0.0156044	1.42051	1.97074
KLF12	2.92	2.26	3.12	1.54	2	1.48	0.0156333	0.604962	-1.3837
4833420G17RIK	21.41	20.74	23.16	17.45	19.8	18.35	0.0156831	0.851331	-4.33813
TGDS	12.64	12.33	12.72	10.28	9.72	8.24	0.0156988	0.74929	-2.41267
ARPC4	62.07	70.88	65.57	79.12	76.6	79.21	0.0157226	1.1834	4.09564
MFSD9	16.72	11.96	13.6	8.87	9.63	5.95	0.015741	0.578318	-1.26972
FBXO8	104.58	89.28	90.27	80.05	73.59	68.37	0.0157443	0.78137	-2.82424
COX19	66.39	72.72	72.49	89.56	78.23	85.83	0.0157477	1.19858	3.80911
RHOT1	22.07	20.91	24.16	18.23	19.5	16.16	0.0157634	0.80266	-3.17115
SCPEP1	110	115.44	107.11	94.23	103.98	96.45	0.0157831	0.886063	-5.78399
SLC12A6	34.74	28.37	31.33	23.37	26.35	21.04	0.0157927	0.749267	-2.4124
NPC1	10.21	8.88	10.81	6.99	8	7.54	0.0158084	0.753536	-2.46101
ERLIN2	54	50.09	62.93	39.09	44.96	34.91	0.0158348	0.712255	-2.05124
MFSD14A	25.21	23.02	29.8	16.79	20.37	15.84	0.0158858	0.679238	-1.79892
SLC5A1	23.64	24.09	24.97	15.46	18.27	19.96	0.0158891	0.738525	-2.29711
NEO1	8.32	9.45	10.22	7.26	7.56	5.97	0.0158983	0.742793	-2.34177
MAD2L2	29.12	31.22	30.82	32.9	34.05	36.16	0.0159146	1.13108	5.58719
SLC13A2	108.13	114.28	93.7	74.08	89.45	69.83	0.0159281	0.738227	-2.29404
DGUOK	28.7	32.57	32.6	34.97	37.55	39.76	0.0159758	1.19612	3.85263
POLG2	7.23	8.46	7.02	4.6	5.41	6.28	0.0160143	0.717342	-2.09531
TCTE2	5.15	5.53	5.08	6.95	6.3	7.58	0.0160165	1.32164	2.47881
MAPK1	45.91	43.87	53.24	33.78	37.15	33.63	0.0160195	0.731092	-2.2227
VPS4B	20.41	20.38	24.04	16.18	17.52	15.45	0.0160664	0.758148	-2.51542
IREB2	22.29	19.97	25.11	15.98	17.63	14.86	0.0160753	0.719472	-2.11423
ZNHIT2	41.17	44.33	42.61	48.05	45.27	48.98	0.0160869	1.11076	6.54247
NEK8	12.67	12.37	14.7	9.72	11.05	9.78	0.0160987	0.768764	-2.64893
CSTB	149.46	142.41	143.18	122.33	125.37	106.29	0.0161085	0.813678	-3.38182
AKAP1	30.31	26.74	30.55	23.87	24.95	20.16	0.0161184	0.78745	-2.91623
NFIA	23.07	23.02	22.33	27.16	24.94	27.34	0.0161236	1.16106	4.61508
FNDC5	1	0.99	0.82	1.29	1.76	1.59	0.0161507	1.65055	1.38156
AANAT	0.25	0.34	0.29	0.11	0.06	0.2	0.0162316	0.422424	-0.806564
ALDH3B3	4.28	4.61	5.15	6.96	5.71	6.03	0.0162388	1.33184	2.41254
MBD3	112.13	108.04	117.26	125.01	120.11	125.48	0.0162589	1.0983	7.32137
GIMAP4	33.6	37.03	37.53	51.57	68.35	59.49	0.0163205	1.65873	1.36809
PPP2R5D	26.41	25.9	28.03	23.13	25.06	23.87	0.0163291	0.896942	-6.4389
FANCF	2.79	3.2	3.43	2.28	2.47	1.68	0.0163523	0.682691	-1.82288
PTPN2	23.17	23.42	23.55	21.61	20.57	19.73	0.0163527	0.882668	-5.60465
PADI1	0.12	0.12	0.19	0.02	0.07	0.05	0.016368	0.330254	-0.627356
BHMT2	106.95	109.11	112.28	99.1	95.16	86.97	0.0163778	0.856522	-4.50949
TRPM7	24.7	24.23	30.58	16.41	20.78	17.01	0.0163903	0.681687	-1.81586
RTCB	94.58	86.4	91.56	78.61	78.11	66.48	0.0164025	0.818964	-3.49202
TTC19	15.08	16.97	14.5	11.73	12.95	12.24	0.0164456	0.793139	-3.00719
MYH14	20.63	23.43	24.29	19.72	17.65	17.33	0.0165264	0.800301	-3.12908
RNF130	55.04	60.32	64.1	46.93	52.9	46.96	0.0165502	0.817957	-3.47053
PURA	19.79	27	25.51	33.67	31.93	35.33	0.016597	1.39597	2.07338
XRCC5	29.57	33.3	32.49	24.23	26.73	28.43	0.0166095	0.832535	-3.80683
CAPN10	11.39	12.15	11.59	9.43	10.08	8.17	0.0166461	0.787949	-2.924
CCDC163	12.44	13.8	14.01	15.84	14.99	15.63	0.0166944	1.15427	4.80226
LARS	12.18	12.62	12.41	10.76	11.63	11.44	0.0167004	0.909172	-7.36433
ANAPC13	256.04	314	266.88	349.69	332.34	389.49	0.016741	1.28031	2.79625
ACTB	496.12	612.42	664.48	791.92	799.96	851.71	0.0167427	1.37821	2.15592
ELOVL5	34.94	36.06	36.38	24.56	30.48	27.54	0.0167583	0.769051	-2.6527
RGP1	12.51	11.85	13.29	10.2	11.22	11.07	0.0167639	0.862959	-4.74012
UTP18	9.83	9.04	10.44	7.63	8.34	8.31	0.0167952	0.828404	-3.70571
DSN1	3.06	3.74	3.81	1.99	2.9	2.08	0.0167962	0.657024	-1.65621
CDC26	42.82	41.25	45.61	34.42	36.89	28.92	0.0168105	0.772908	-2.70441
UBE2G1	23.93	23.52	24.92	17.07	20.83	17.02	0.0168272	0.758888	-2.52435
PTGR2	74.57	70.85	74.89	60.06	64.29	53.22	0.0168294	0.806003	-3.23255
SLC38A7	15.82	16.13	15.93	17.24	18.34	17.35	0.0168519	1.10547	6.85127
CDC16	32.27	30.86	34.81	27.37	29.24	27.06	0.0168804	0.854303	-4.43474
TMEM70	44.37	45.65	44.19	41.92	38.2	38.8	0.0168805	0.886077	-5.78471
ZFP551	0.6	0.81	0.74	0.33	0.51	0.5	0.0168868	0.623781	-1.47367
GM6551	0.63	0.38	0.42	0	0.24	0.18	0.0168969	0.295185	-0.569661
TMSB10	133.28	163.2	171.79	212.46	285.14	289.04	0.0169636	1.67988	1.33473
TTLL13	1.18	1.34	1.15	0.94	1.07	0.87	0.0169687	0.784917	-2.87727
CCT2	137.26	127.48	144.81	113.36	119.69	112.23	0.0169841	0.843073	-4.08897
EPHA1	9.43	9.45	10.11	6.27	7.34	4.73	0.0170111	0.63267	-1.5193
SLC16A9	105.76	133.4	101.6	63.73	59.86	64.76	0.0170191	0.552739	-1.17272
SLC2A8	18.9	23.73	23.23	12.87	17.34	16.17	0.0170337	0.704235	-1.98482
SBSN	3.68	4.99	4.86	3.33	2.81	2.03	0.0170476	0.603931	-1.37901
BGLAP3	20.06	25.01	18.56	10.95	12.76	12.56	0.017083	0.570034	-1.23709
SLAIN2	19.37	18.32	21.23	14.29	17.44	15.06	0.0171386	0.794138	-3.02368
RAB4B	55.54	59.45	52.65	66.33	70.66	61.89	0.0171418	1.18635	4.03644
PPP2R5A	81.37	87.45	104.12	58.63	71.26	59.66	0.017149	0.694478	-1.90868
LIMD2	28.42	30.32	30.62	43.15	39.64	35.79	0.0171723	1.32698	2.44359
DNAJC13	26.54	22.59	26.57	20.81	20.86	17.77	0.0172393	0.785213	-2.88178
GPR137	59.36	60.79	67.3	70.48	80.14	83.03	0.0172469	1.24646	3.13484
LRRC8B	8.05	7.05	7.15	6.15	6.08	4.85	0.0172839	0.767672	-2.63463
SELENOF	267.43	269.68	280.75	215.29	247.38	216.19	0.0173192	0.830045	-3.74529
DLST	286.34	265.18	274.9	235.04	247.84	211.01	0.0173476	0.839634	-3.99281
STX12	28.84	24.67	32.23	17.33	21.16	20.1	0.0173595	0.683356	-1.82755
TBC1D5	6.5	6.96	8.25	5.17	4.67	4.68	0.0174394	0.668862	-1.72991
USP2	134.95	157.54	132.05	106.72	101.44	100.58	0.0174729	0.727236	-2.18569
RABAC1	186.36	195.14	180.31	200.83	216.64	222.39	0.0174843	1.13893	5.29271
GM46901	1.63	1.75	1.81	1.09	1.45	1.33	0.0174972	0.745812	-2.37426
CHAC2	58.74	50.94	52.21	42.86	41.31	43.35	0.0174976	0.787699	-2.92011
PAXIP1	9.49	8.97	11.7	6.53	7.57	5.87	0.0175116	0.662169	-1.68762
SOCS1	0.77	1.39	0.76	1.52	1.87	2.12	0.0175133	1.88608	1.09152
N6AMT1	41.03	37.14	41.69	30.01	35.79	29.39	0.0175409	0.794182	-3.0244
SNTG1	0.04	0.04	0.04	0	0.01	0.02	0.0175494	0.268293	-0.528331
SAC3D1	14.56	15.84	14.43	16.56	16.46	17.29	0.0175729	1.12223	5.96462
HEYL	1.11	1.32	1.48	1.79	2.03	2.45	0.0176154	1.60312	1.46675
E130311K13RIK	9.79	11.24	10.12	8.21	9.2	8.44	0.0176195	0.829872	-3.74109
NOA1	22.24	18.33	20.33	15.76	14.52	16.03	0.0176324	0.760439	-2.54323
SNX4	25.57	26.08	32.79	17.8	20.7	16.92	0.0176383	0.656336	-1.65208
PTPRA	30.64	36.24	36.59	23.83	29.48	26.14	0.0176451	0.767862	-2.63711
MRPL32	72.07	62.16	70.83	54.21	57.67	53.28	0.0176929	0.805426	-3.22179
ASAH2	10.7	10.95	12.39	9.05	9.18	8.63	0.0176997	0.78909	-2.94195
FOXL1	0.24	0.32	0.35	0.47	0.6	0.71	0.0176999	1.9529	1.03481
PPP1R3E	0.95	1.06	1.15	0.85	0.82	0.76	0.0177131	0.769206	-2.65475
PDK4	10.48	8.55	14.38	2.29	4.86	5.3	0.0177539	0.372699	-0.7042
SLC44A4	63.67	61.41	61.82	55.56	49.5	47.22	0.0177626	0.81477	-3.40408
IL11RA2	12.11	12.47	12.16	14.56	13.27	14.08	0.0177917	1.14071	5.23033
ETV6	29.26	25.54	27.58	21.48	21.66	24.86	0.0177949	0.825449	-3.63634
UBR3	25.55	22.27	28.54	16.97	20.61	17.04	0.0179031	0.715307	-2.07749
NAT8F5	195.68	189.06	151.8	106.03	136.03	72.24	0.0179655	0.585793	-1.30026
TSG101	76.78	79.53	83.65	67.57	71.45	59.87	0.0179664	0.828849	-3.71637
MAPK6	11.32	10.27	12.27	8.28	8.65	8.56	0.0180993	0.752828	-2.45282
PRELID1	736.47	705.27	658.48	827.97	774.39	773.29	0.0181405	1.13114	5.58483
ACTR6	7.75	6.11	8.28	4.93	5.52	3.78	0.0181539	0.642776	-1.57389
VPS4A	43.82	42.78	45.53	38.69	41.89	38.66	0.0181678	0.902447	-6.82648
EXOSC4	39.87	43.36	38.96	51.83	45.03	51.08	0.0181766	1.21073	3.60918
GLOD4	62.15	61.44	60.08	57.22	57.4	53.55	0.0181769	0.915611	-7.9606
MMADHC	84.36	75.69	72.08	64.58	66.38	56.73	0.0181848	0.808558	-3.28091
GM21319	0.48	0.41	0.7	0.96	1.01	0.74	0.0181912	1.70308	1.30041
PIP4K2C	80.63	76.88	88.04	68.46	72.18	60.33	0.0182309	0.818451	-3.48103
TRIT1	17.14	15.83	17.73	15.04	14.87	14.02	0.018236	0.866477	-4.87562
SNRPD2	166.33	185.65	198.28	230.59	210.53	251.1	0.0182419	1.25799	3.00967
MAGOH	79.74	83.72	83.76	72.15	78.11	75.97	0.0182654	0.915097	-7.90965
PEX19	97.82	89.2	77.57	62.86	72.89	58.71	0.0182769	0.734951	-2.26082
ALG8	7.83	7.81	7.68	6.37	7.05	6.93	0.0182805	0.872658	-5.1319
OPA1	23.79	21.12	26.61	16.52	19.72	16.38	0.018283	0.735749	-2.26884
NR2F6	81.38	92.49	97.98	125.52	108.79	107.98	0.0183008	1.25911	2.99805
FCRLA	0.17	0.17	0.25	0.05	0.11	0.11	0.0183057	0.460371	-0.896057
SERPINA3B	2.3	2.96	1.45	4.04	4.4	3.7	0.0183186	1.80888	1.16837
UQCRC2	401.5	368.52	392.29	322.18	361.77	325.26	0.0183488	0.86828	-4.94787
RPL9	495.38	501.17	522.84	448.66	477.89	431.47	0.0184249	0.893793	-6.23543
HMGN1	177.29	164.1	193.81	152.63	147.66	132.65	0.0184286	0.808932	-3.2881
DMAC2	130.2	129.11	132.85	121.84	123	127.36	0.0184475	0.949103	-13.542
RNF6	21.84	22.93	24.24	19.59	20.19	19.69	0.0184793	0.861765	-4.69571
ATG14	8.41	8.8	9.88	7.31	7.78	6.32	0.0185186	0.790352	-2.96201
PLD6	0.84	1.05	1.03	0.69	0.64	0.65	0.0185335	0.678413	-1.79327
SAT1	380.45	342.54	346.77	303.83	306.59	295.61	0.0185909	0.846947	-4.20251
LCLAT1	23.31	20.7	24.42	18.5	19.82	16.51	0.0185944	0.801265	-3.14615
LONRF3	2.45	2.52	3.05	1.51	1.65	2.21	0.0186082	0.6697	-1.73532
MANF	62.72	46.76	64.51	79.28	79.32	100.48	0.0186267	1.48904	1.73806
CISD2	40.27	35.56	42.91	28.33	33.95	30.79	0.0186272	0.783819	-2.86067
NSUN3	6.89	5.01	6.36	4.02	4.38	3.22	0.0186357	0.636423	-1.53923
SLC25A42	121.05	120.32	99.91	87.12	92.37	78.98	0.0186572	0.757357	-2.50594
GOT2	333.24	326.79	341.73	317.41	301.08	317.55	0.0186613	0.934396	-10.3787
NDUFV3	485.41	523.44	492.71	697.34	597.3	724.19	0.0187018	1.34449	2.33574
JAGN1	48.07	46.07	45.73	53.48	55.83	50.31	0.0187063	1.1412	5.21337
FABP12	0.27	0.2	0.24	0.15	0.11	0.03	0.0187292	0.41094	-0.781558
PEX5	43.92	41.52	41.39	38.15	37.26	33.21	0.0187888	0.856425	-4.50619
TMEM134	99.24	99.41	91.99	108.75	106.89	108.7	0.0187889	1.11595	6.26706
44625	88.89	79.74	84.61	73.41	73.3	71.03	0.0188026	0.859818	-4.62494
GPX4	1694.12	1747.15	1572.02	2034.85	1808.94	1985.65	0.0188129	1.1628	4.56956
CCDC85C	10.8	10.05	12.33	8.88	8.94	7.33	0.0188243	0.758009	-2.51375
TAF9	44.03	47.08	51.55	39.59	38.68	36.69	0.018863	0.805836	-3.22943
SLC38A8	0.04	0.07	0.04	0	0	0	0.0188748	0.0196078	-0.17855
DCAF13	21.3	19.1	22.46	17.73	17.22	14.15	0.0188971	0.781111	-2.82044
PPM1B	54.76	51.21	59.32	47.84	46.78	43	0.0189036	0.8326	-3.80847
BAD	47.84	47.31	51.17	52.26	53.3	54.98	0.0189185	1.09718	7.40097
E430018J23RIK	4.48	3.85	4.59	3.02	3.76	3.2	0.0189188	0.772499	-2.69884
NGLY1	20.33	17.72	20.35	16.33	16.84	14.09	0.0189237	0.809256	-3.29435
CCDC90B	19.37	22.22	23.64	15.34	18.61	16.33	0.0189331	0.770822	-2.67622
SULT1D1	317.24	247.03	272.73	177.05	221.15	197.21	0.0189585	0.711363	-2.04367
DCLK3	19.84	23.82	25	14.88	19.27	14.59	0.0189726	0.709887	-2.03125
SHLD1	6.12	6.34	6	7	7.98	8.07	0.0189774	1.24861	3.11069
FNIP1	8.47	7.55	8.82	6.44	6.75	6.48	0.0190034	0.791893	-2.98684
VSTM5	5.23	6.92	6.39	3.68	4.16	4.22	0.0190205	0.650542	-1.61794
SEC31A	75.49	79.24	82.57	66.18	72.69	71.92	0.019034	0.888286	-5.90737
STAP1	3.65	3.83	3.41	1.79	2.87	2	0.0190453	0.611677	-1.41483
OLFML3	11.35	15.26	13.52	17.47	22.69	24.21	0.0190582	1.60399	1.46506
9130019O22RIK	1.04	1.27	1.29	0.75	1.01	0.73	0.0190639	0.691923	-1.88953
SYMPK	26.39	27.91	27.98	25.24	26.07	24.88	0.0190747	0.925987	-9.14254
ERCC3	14	14.03	14.68	11.57	12.9	12.9	0.0190945	0.87498	-5.23475
ADCY9	5.18	4.31	5.13	3.59	4.2	3.43	0.0191158	0.76749	-2.63225
CUTC	14.53	13.13	13.83	12.42	12.2	11.84	0.0191271	0.878775	-5.41143
SALL2	4.92	5.73	5.95	4.57	4.16	4.08	0.0191307	0.771728	-2.68841
HIST1H2AP	26.2	19.14	19.75	26.99	32.44	33.94	0.019148	1.43446	1.91751
SHC3	1.51	1.28	1.13	0.17	0.87	0.29	0.0191727	0.339791	-0.643898
ATF3	0.65	0.38	0.67	0.88	1.1	0.85	0.0191747	1.66353	1.36032
ASB7	5.24	4.78	6.25	3.41	4.27	3.5	0.0191761	0.687212	-1.85503
SERPINB10	0.03	0.06	0.03	0.09	0.08	0.08	0.0191898	2.05691	0.960448
GM773	0.1	0	0	0.28	0.61	0.57	0.019239	14.2039	0.261212
IGFBP3	93.2	74.62	59.01	101.94	135.3	146.09	0.0192602	1.68993	1.31957
AGBL3	10.3	11.17	12.13	8.55	9.26	6.64	0.0192695	0.727703	-2.19011
SMCO3	0.09	0.09	0.12	0.16	0.18	0.13	0.0192813	1.56106	1.55413
HEATR5B	6.26	6.11	7.24	4.59	5.68	4.33	0.0192918	0.744557	-2.36067
ETFDH	91.13	81.65	80.79	65.96	74.19	57.69	0.0193068	0.780221	-2.80743
GABARAPL2	162.46	151.25	170.16	131	148.02	127.05	0.0193293	0.839214	-3.98135
RAB7	336.93	350.07	368.27	314.78	328.45	299.75	0.0193467	0.893592	-6.22281
INKA1	2.03	2.85	1.65	3.01	4.08	3.8	0.0193829	1.66738	1.35419
VWA3A	0.5	0.6	0.45	0.65	0.85	0.87	0.0194007	1.52801	1.63239
GDPGP1	3.84	3.39	3.37	3.11	2.94	2.6	0.0194055	0.81609	-3.43131
MSANTD1	0.59	0.71	0.49	0.42	0.13	0.25	0.0194224	0.447853	-0.865287
SLC25A44	25.68	24.87	29.63	20.52	23.03	18.2	0.0194347	0.770151	-2.66727
PFDN1	131.29	132.51	122.27	144.69	136.45	143.09	0.0194793	1.09884	7.28356
E130309D02RIK	21.62	21.26	21.54	18.42	16.39	14.92	0.019498	0.771976	-2.69176
WDR66	1.32	0.98	0.69	1.44	1.9	1.79	0.0195457	1.715	1.28361
PPP2R2D	46.34	42.82	45.47	41.33	41.37	39.53	0.0195605	0.907898	-7.25636
TRAPPC8	14.34	11.85	14.9	9.2	11.53	8.56	0.0195627	0.712846	-2.05628
TMEM54	1.55	0.64	1.71	2.44	3	2.34	0.0195826	1.99411	1.00355
HECTD2	0.39	0.37	0.53	0.18	0.25	0.26	0.0196018	0.535963	-1.1147
AGBL5	16.68	17.34	18.89	10.66	14.76	13.34	0.0196051	0.73258	-2.23727
SNX13	10.42	9.45	12.64	6.72	8.18	6.52	0.01961	0.658906	-1.66759
GM40011	0.05	0	0.06	0.12	0.13	0.12	0.019622	3.30088	0.580285
TXNRD3	12.68	12.97	13.57	9.29	9.82	6.56	0.0196458	0.654539	-1.64137
PTTG1IP	254.23	231.67	266.45	200.1	227.65	198.03	0.019651	0.831768	-3.78768
ZFP512B	14.22	14.1	17.68	10.26	12.49	9.43	0.0196518	0.699585	-1.94792
GPN2	23.49	21.42	21.91	29.02	25	26.58	0.0196799	1.20622	3.68074
EEF1A1	3336.37	3496.2	3802.79	2879.07	2937.78	2876.35	0.0197007	0.817387	-3.45847
DYNLL2	113.89	120.31	135.3	94.25	100.76	93.88	0.0197153	0.781842	-2.8312
SUZ12	12.44	11.55	14.94	8.11	9.01	8.3	0.0197153	0.652994	-1.63225
STX7	107.56	103.14	121.64	84.39	97.8	79.38	0.019745	0.787057	-2.91013
PCGF5	8.64	7.37	8.67	7.23	5.72	6.07	0.0197939	0.770692	-2.6745
OPN3	5.2	4.22	4.16	2.88	3.4	3.23	0.0198013	0.700361	-1.954
PICALM	106.18	101.33	119.55	82.26	94.97	86.74	0.0198258	0.807101	-3.25318
FAM102A	32.59	32.11	38.57	25.6	28.65	24.8	0.0198993	0.765476	-2.60629
PPP6R3	30.73	31.82	34.79	26.82	27.54	26.59	0.0199	0.831626	-3.78417
METTL14	6.51	6.53	8.15	4.54	5.6	4.75	0.0199159	0.702732	-1.97277
DYRK2	14.92	14.88	14.19	13.27	11.17	11.87	0.0199174	0.825427	-3.63582
C1QTNF2	2.85	3.19	3.47	5.12	6.8	7.67	0.0199422	2.0596	0.958712
AIMP1	49.4	55.1	53.15	45.54	46.14	44.36	0.0199536	0.862927	-4.73891
TPGS1	44.25	50.86	53.92	62.81	58.05	61.83	0.0199894	1.22586	3.39022
CARMIL2	0.7	0.56	0.64	0.88	1.13	0.88	0.0199895	1.52023	1.65224
CETN3	38.6	37.48	42.86	32.1	34.52	32.59	0.0200036	0.834122	-3.84703
UQCC2	122.45	116.43	149.03	165.37	161.36	196.63	0.0200123	1.34918	2.30868
REX2	0.66	0.48	0.8	0.4	0	0	0.020013	0.207411	-0.44199
SYAP1	49.91	44.5	55.77	35.73	42.03	34.84	0.0200258	0.749772	-2.41807
COL25A1	0.05	0.06	0.07	0.04	0.04	0.02	0.0200268	0.562842	-1.20972
ZHX1	9.31	8.47	11.21	7.08	7.08	5.49	0.0200514	0.677853	-1.78946
CORO1B	93.54	107.1	102.5	119.01	112.19	118.37	0.0200664	1.15316	4.83452
HYKK	86.29	85.37	73.82	70.77	64.03	64.04	0.0200863	0.810007	-3.30892
SH3YL1	30.49	31.46	36.25	23.26	28.43	21.33	0.020102	0.743592	-2.3503
RETREG3	37.29	34.17	42.27	28.74	31.78	24.23	0.0201211	0.745193	-2.36754
ARHGAP1	51.18	48.13	49.51	42.32	42.2	35.24	0.0201654	0.804734	-3.209
ABCA8A	2.32	2.38	2.34	0.9	1.56	1.52	0.0201813	0.565526	-1.21983
ABHD14A	103.64	114.52	90.77	152.59	121.07	144.2	0.0201819	1.3526	2.28937
GM5460	0.1	0.15	0.21	0	0	0	0.0202082	0.00647948	-0.141586
KCTD21	2.81	3.02	3.25	3.42	3.61	3.57	0.0202227	1.16735	4.455
RAB26	0.06	0.13	0.07	0.18	0.33	0.31	0.0202572	3.12928	0.607426
MS4A6C	2.99	2.73	3.23	3.91	4.79	3.85	0.0203184	1.4021	2.04659
TPK1	72.44	64.92	63.69	55.12	58.57	46.86	0.0203379	0.798561	-3.09865
IRF3	76.33	83.48	87.58	98.93	92.19	94.02	0.0203404	1.15259	4.85126
ZSCAN25	5.72	5.11	6.86	3.79	4.65	3.06	0.0203469	0.650144	-1.61564
BC004004	200.92	204.4	197.68	225.44	215.89	211.26	0.0203851	1.08224	8.66921
TM6SF2	3.08	8.36	8.89	14.31	19.71	12.35	0.0203878	2.28068	0.840269
XRN2	20.23	18.16	23.95	14.18	15.82	12.67	0.0203977	0.684487	-1.83554
EGFR	11.64	13.25	12.57	11.28	9.25	10.05	0.0204035	0.816352	-3.43678
TMTC4	12.14	12.88	16.18	7.66	10.93	7.9	0.0204147	0.642987	-1.57506
C1D	35.1	39.95	34.42	30.1	28.02	30.71	0.0204312	0.81146	-3.33744
CRYBG1	4.28	4.29	5.03	3.47	3.85	3.41	0.020446	0.789017	-2.94079
TOLLIP	26.37	27.15	26.33	24.57	23.38	21.81	0.020449	0.873643	-5.17507
MGAT3	33.75	30.94	32.79	25.62	27.68	21.2	0.0204637	0.764267	-2.5909
GPR85	0.46	0.31	0.5	0.29	0.17	0.13	0.0205468	0.465829	-0.909889
ZWINT	52.11	52.89	48.21	44.34	43.98	44.45	0.0205707	0.866591	-4.88012
CRTC2	32.89	30.51	36.01	24.41	29.4	23.15	0.0205765	0.774174	-2.72178
PZP	125.51	99.04	108.05	79.83	91.85	68.23	0.0206274	0.721319	-2.13087
YPEL5	31.92	37.82	36.69	26.28	30.76	28.69	0.0206309	0.805511	-3.22338
UQCRQ	375.45	419.84	338.75	494.19	431.39	515.04	0.0206377	1.27034	2.88723
CARD11	0.11	0.16	0.1	0.23	0.32	0.21	0.0206401	2.04558	0.967855
CXCR2	6.37	5.89	6.15	7.58	7.57	8.91	0.0207404	1.30685	2.58268
AARSD1	47.62	48.15	51.01	52.5	54.25	57.81	0.0207745	1.12113	6.01535
NEDD8	315.58	303.55	294.98	363.96	337.99	388.71	0.0208296	1.19314	3.90671
MFSD4B2	0.89	0.7	0.62	0.49	0.49	0.28	0.0208809	0.570718	-1.23974
FLOT2	39.85	43.33	45.88	35.09	38.96	32.83	0.0208839	0.828146	-3.69957
USF3	4.47	4.29	5.67	3.13	3.52	2.76	0.0209172	0.652186	-1.62751
M6PR	181.72	157.09	170.54	141.97	150.21	135.97	0.0209227	0.840582	-4.0189
AFAP1L2	20.87	18.79	14	6.97	12.64	10.43	0.0209386	0.559846	-1.19857
BRIX1	16.43	17.7	18.09	15.03	15.22	15.03	0.0209732	0.867108	-4.90069
D6ERTD527E	0.17	0.1	0.16	0.04	0.04	0.04	0.0209748	0.284065	-0.552291
MTMR1	7.2	6.93	8.74	5.21	5.92	5.1	0.0209773	0.709701	-2.0297
PBX4	1.68	1.27	1.38	0.89	0.64	1.13	0.0210063	0.614586	-1.42864
KCMF1	36.31	36.29	40.92	31.24	32.04	30.52	0.0210167	0.826291	-3.65586
ZFP871	9.2	10.31	11.79	7.2	7.86	6.98	0.021024	0.704182	-1.98439
HYPK	187.72	188.57	207.7	232.46	213.35	216.41	0.0210379	1.13396	5.47532
RNF4	24.01	20.82	28.32	16.85	17.34	13.83	0.0210578	0.656473	-1.6529
KDELR1	195.91	201.26	210.43	182.9	185.46	190.03	0.0210749	0.91901	-8.31399
CLDN11	0.3	0.45	0.54	0.09	0.2	0.19	0.0210767	0.37355	-0.705831
TIFAB	0.83	1.17	1.16	1.47	2.09	1.67	0.0210867	1.65444	1.37511
SNRPB	99.55	111.32	108.9	91.93	97.83	85.69	0.0211025	0.861402	-4.68235
DCN	29.3	34.44	24.54	41.33	61.19	58.19	0.021108	1.82043	1.15597
CFL2	41.67	43.63	40.96	39.11	34.51	37.41	0.0211224	0.879379	-5.44059
PIGR	24	26.82	18.24	11.45	12.03	10.86	0.0211477	0.497271	-0.995026
ACSL4	7.67	8.12	10.13	4.91	6.42	6.02	0.0211496	0.669406	-1.73342
CDT1	4.88	4.75	5.12	4.38	3.62	3.54	0.021159	0.782417	-2.83972
PTPN1	21.86	21.89	20.89	18.66	19.07	16.26	0.0212191	0.835249	-3.87604
LOC108168691	16.19	12.12	16.68	21.68	30.18	23.1	0.0212238	1.6661	1.35622
SLC11A2	43.93	39.68	45.64	36.54	34.59	37.87	0.0212313	0.843331	-4.09634
LYSMD1	12.76	13.75	12.62	11.98	10.53	10.04	0.0212537	0.831855	-3.78986
WNK1	34.11	40.55	43.13	25.98	33.43	24.59	0.0213122	0.713141	-2.0588
ENY2	46.73	47.14	51.25	38.31	42.36	44.22	0.0213147	0.860601	-4.65315
TMEM51	49	47.65	53.43	45.4	42.24	38.2	0.0213167	0.838489	-3.96171
CHPF2	16.94	16.64	17.91	15.32	14.08	12.47	0.021323	0.813178	-3.37174
VBP1	29.7	30.41	35.22	24.19	27.74	23.75	0.0213257	0.79388	-3.01941
BMT2	5.4	5.62	6.34	4.5	5.07	4.59	0.0213287	0.8157	-3.42323
MYLIP	20.99	17.72	27.62	8.52	10.94	9.15	0.0213817	0.431354	-0.826641
UAP1L1	103.91	117.26	89.22	147.67	125.35	131.12	0.021387	1.30204	2.61864
SNX30	3.73	3.88	4.27	3.61	3.09	3.19	0.0214241	0.832534	-3.80681
OLFR460	0.05	0.1	0.11	0	0	0	0.0214634	0.0114068	-0.15791
SMIM7	44.24	44.54	44.25	40.53	35.94	36.55	0.02148	0.849586	-4.28319
ASPA	117.16	102.58	101.09	84.07	93.08	71.5	0.0214907	0.775023	-2.73352
CRK	30.86	27.45	33.87	24.54	25.63	20.88	0.0215275	0.770782	-2.6757
NFAM1	0.41	0.53	0.84	1	1.23	0.99	0.0215328	1.80763	1.16973
EIF3E	106.64	95.89	115.04	79.87	91.71	83.76	0.0215393	0.804045	-3.19633
SLC6A9	24.55	22.7	21.53	20.97	18.45	17.71	0.021574	0.830627	-3.75951
GALNT11	446.73	393.17	347.84	279.9	306.86	264.87	0.0215832	0.717018	-2.09245
AK4	210.93	169.74	158.93	108.19	112.35	104.43	0.0215937	0.602245	-1.37139
TRIM41	40.04	39.09	43.18	31.19	36.38	35.95	0.0216505	0.846378	-4.18545
CD244A	0.04	0	0	0.14	0.1	0.06	0.021654	7.04651	0.354973
PINK1	222.03	217.17	237.91	211.62	197.08	197.37	0.0216855	0.895084	-6.31735
CNDP1	120.64	130.3	117.37	100.85	65.9	73.85	0.0217164	0.653257	-1.6338
NDUFAF8	65.54	73.45	64.57	81.05	75.76	78.56	0.0217274	1.15627	4.74562
OSGIN1	65.62	81.61	58.88	97.68	84.16	100.32	0.021731	1.36897	2.20193
FBXO36	100.31	90	82.62	106.46	115.58	109.04	0.0217839	1.21306	3.57354
FIZ1	18.03	19.45	20.19	17.73	16.67	15.67	0.0218407	0.868223	-4.94554
RNF115	21.88	21.25	26.38	17.72	18.84	14.57	0.0218565	0.735589	-2.26722
HIBCH	40.93	41.16	44.39	37.31	38.17	37.07	0.0218696	0.889867	-5.99813
SH3GLB2	36.61	41.02	41.68	46.61	47.77	43.3	0.0218764	1.15396	4.81119
TMEM238	77.15	85.5	68.34	99.07	89.12	108.59	0.0218899	1.28481	2.75724
SDHD	289.29	246.17	272.55	225.42	231.53	187.16	0.0219101	0.797157	-3.0745
CARS2	21.89	19.58	22.21	24.59	26.95	23.59	0.0219413	1.1798	4.17082
COX8A	2727.83	2841.59	2646.05	3022.54	2878.39	3123.56	0.0219833	1.09848	7.30914
PNPLA8	27.62	25.05	33.18	18.93	21.94	17.81	0.0220443	0.683529	-1.82877
TOR1A	43.01	40.7	37.24	33.9	36.3	31.21	0.0220539	0.83845	-3.96064
RNLS	14.29	11.81	13.86	8.87	10.44	11.4	0.0220596	0.768536	-2.64593
DDX25	0.11	0.06	0.06	0	0	0	0.0220763	0.0128755	-0.16204
PEX26	7.54	6.98	8.4	6.57	5.7	4.78	0.0220946	0.743925	-2.35387
ECI2	172.51	152.63	153.35	132.63	137.03	129.53	0.0220969	0.834271	-3.85085
ARL10	12.56	11.84	12.44	10.38	10.39	8.5	0.0221298	0.794534	-3.03025
HSPA8	2198.98	2029.36	2344.87	2483	2451.13	2653.87	0.0221407	1.15438	4.79914
ECHS1	210.45	225.12	191.35	173.43	166.55	164.41	0.0221522	0.804553	-3.20566
RHBDF2	7.73	6.79	6.12	4.64	5.88	4.73	0.0221598	0.738895	-2.30092
IRX3	47.06	51.24	63.15	29.54	39.83	38.52	0.0221684	0.668263	-1.72606
GIPR	0.48	0.41	0.56	0.58	0.75	0.73	0.0221749	1.41982	1.97346
DEFB28	0	0.25	0	0.48	0.26	0.48	0.0222075	4.83399	0.439848
IBA57	7.13	7.41	8.37	6.44	5.89	6.21	0.0222219	0.809279	-3.29478
NHSL2	2.08	2.15	2.25	1.43	1.88	1.62	0.0222267	0.760913	-2.54906
FAM126B	6.04	5.71	6.02	5.03	5.42	5.56	0.0222447	0.900973	-6.71848
RPP21	95.09	110.87	97.95	117.56	121.22	123.46	0.02226	1.19193	3.92913
MSL3	19.87	18.52	22.75	16.84	15.03	15.06	0.0222731	0.767594	-2.63361
SFXN5	13.98	12.89	14.16	11.82	12.61	10.84	0.0223122	0.859625	-4.61802
MRPL54	194.34	201.52	221.7	243.38	223.98	242.13	0.0223268	1.14886	4.96383
ISPD	4.11	4.38	5.48	2.88	3.64	2.81	0.0223386	0.667931	-1.72393
FNBP1L	14.8	14.23	18.31	9.2	13.04	8.4	0.0223556	0.647255	-1.59906
PHKA2	11.81	13.31	12.18	10.61	10.97	10.38	0.0223728	0.856848	-4.52067
FIG4	14.01	12.79	14.86	11.07	11.95	11.7	0.0223729	0.833425	-3.82929
DYNC2H1	2.12	2.24	2.5	1.51	1.97	1.83	0.0223915	0.774151	-2.72146
NR2C2AP	21.59	19.04	18.63	24.4	22.85	22.27	0.0223984	1.17313	4.31801
USP27X	0.71	0.6	0.96	0.46	0.41	0.22	0.0224082	0.480862	-0.949391
SIRPB1A	0.15	0	0.26	0.52	0.62	0.31	0.0224154	3.51816	0.550894
CCL8	0.19	0.38	0	2.35	2.35	1.1	0.0224517	10.1274	0.299371
PSMC3IP	2.98	2.93	3.19	4.59	5.17	3.93	0.0224715	1.50423	1.69496
HBB-BH2	3.97	4.29	5.09	5.25	6.56	5.92	0.0225497	1.32802	2.43689
PDPR	12.25	12.59	15.24	9.24	10.82	9.45	0.0225949	0.736297	-2.27437
FUT8	67.75	63.1	67.57	60.85	57.51	52.18	0.022605	0.859492	-4.61327
GM6377	0.13	0.13	0.11	0.06	0.1	0.06	0.0226173	0.597855	-1.35186
FBXL22	0.86	0.71	0.83	1.25	1.76	1.9	0.0226273	2.04453	0.968548
CHP1	64.38	54.58	66.73	46.71	51.33	35.87	0.0226438	0.721153	-2.12936
PCM1	7.6	7.2	9.2	5.29	6.33	5.54	0.0226971	0.715036	-2.07513
MCCC2	78.63	90.02	87.06	65.13	71.44	77.17	0.0227027	0.835871	-3.89221
ZFP687	8.57	8.94	10.44	7.15	7.56	6.69	0.0227376	0.765678	-2.60887
RPL38	870.17	956.8	1096.36	1202.66	1141.58	1313.26	0.0227517	1.25114	3.08264
MOCS1	41.32	41.35	38.32	38.02	34.3	33.73	0.0227594	0.876522	-5.30523
ATP6AP1	150.92	151.27	168.35	124.17	144.62	124.25	0.022807	0.835297	-3.87727
HSD17B4	113.11	119.25	116.24	95.83	106.09	89.44	0.0228769	0.835802	-3.89041
GNPNAT1	35.02	27.66	34.53	23.91	26.01	21.15	0.0228775	0.731106	-2.22284
CS	229.17	214.38	227.3	170.12	204.48	182.31	0.0228875	0.830157	-3.74802
PMPCA	53.76	48.43	50.99	44.78	46.98	44.33	0.0228988	0.888434	-5.91575
UBR7	11.09	12.12	13.91	8.55	10.27	9.25	0.0229012	0.756216	-2.49238
JMJD8	107.66	112.17	108.52	118.32	112.61	118.12	0.0229088	1.06304	11.1663
TDP1	6.93	6.99	7.3	5.99	6.44	6.65	0.022951	0.899166	-6.59035
CMC2	20.2	19.23	22.26	23.55	23.02	25.89	0.0229662	1.17457	4.28512
GSK3A	116.72	114.09	126.37	98.02	111.2	101.01	0.0229823	0.868555	-4.95906
ERICH6	0.34	0.25	0.28	0.2	0.22	0.16	0.0229895	0.667812	-1.72317
SNX5	59.66	53.09	53.69	50.29	47.91	43.62	0.0229956	0.852081	-4.36215
ZSCAN30	5.09	7.28	7.32	8.26	10.33	11.39	0.0230604	1.52252	1.64634
ST8SIA6	8.45	7.02	7.47	5.75	5.85	5.72	0.023062	0.755045	-2.47859
SOD2	181.82	178.66	171.86	146.58	160.56	133.38	0.0231037	0.827517	-3.68465
COPS4	44.84	45.19	49.07	40.64	43.23	40.4	0.0231072	0.893388	-6.21015
PIGB	8.54	11.86	8.78	13.45	14.31	18.5	0.0231289	1.58527	1.50231
PER3	11.48	12.47	14.9	6.75	10.65	8.38	0.0231398	0.663604	-1.69654
GLIS3	11.98	10.68	14.94	7.58	9.06	6.92	0.0231445	0.626626	-1.48804
STXBP5L	1.52	1.42	1.7	1.38	1.13	1.13	0.0231475	0.784622	-2.8728
GOPC	15.03	14.48	18.2	10.93	12.81	11.11	0.0231589	0.730472	-2.21668
DOCK5	5.53	4.93	5.3	4.23	4.86	4.12	0.0231605	0.838229	-3.9547
SLC25A48	6.51	6	7.42	5.35	4.14	2.99	0.0231656	0.626248	-1.48612
CTDNEP1	91.94	89.43	93.08	83.22	85.41	88.63	0.0231822	0.937366	-10.896
OCEL1	14.96	25.31	27.71	37.52	51.75	35.44	0.0231887	1.83447	1.14135
COLGALT2	1.78	2.07	1.68	1.28	1.5	1.47	0.0232105	0.768661	-2.64757
SLC35E3	20.11	18.41	20.9	17.91	16.47	14.7	0.0232138	0.825993	-3.64894
TDG-PS	5.73	5.92	7.58	4.28	4.42	3.69	0.0232177	0.644361	-1.58273
TNFRSF1B	0.54	0.82	0.94	1.06	1.47	1.21	0.0232283	1.62527	1.42538
THYN1	32.07	32.39	34.98	37.73	37.38	35.04	0.0232484	1.1077	6.71732
ZSWIM1	6.36	7.2	6.76	6.25	5.61	5.33	0.0232974	0.845987	-4.17384
RRM2	7.78	6.47	8.59	4.04	4.69	6.3	0.0233213	0.658101	-1.66271
CDKN2AIPNL	13.83	14.04	13.61	14.14	14.34	14.36	0.0233257	1.03278	20.8614
PPIF	94.85	96.75	90.66	87.32	85.76	87.12	0.0233288	0.921846	-8.63273
CTTN	67.89	61.55	72.77	52.77	59.7	46.45	0.0233301	0.785919	-2.89257
SPCS3	26.76	24.84	31.07	18.75	22.73	21.12	0.0233333	0.757236	-2.50451
BC048403	3.65	3.4	4.81	2.44	2.33	1.95	0.0233388	0.56672	-1.22437
L2HGDH	65.58	60.01	51.91	50.82	39.32	42.08	0.0233522	0.744906	-2.36443
NAT8F3	74.23	72.09	52.55	41.98	47.85	33.76	0.0233602	0.621467	-1.46214
MPDU1	89.82	94.63	80.47	67.59	75.83	76.19	0.0233722	0.828969	-3.71926
MCTS1	32.96	30.51	31.97	29.12	28.75	25.67	0.0234068	0.875318	-5.25008
EIF3M	82.05	84.38	90.92	76.3	78.63	69.15	0.0234291	0.870722	-5.04899
SGSM1	2.77	2.33	2.67	1.71	2.27	1.66	0.0234325	0.725975	-2.1738
GJE1	60.88	41.94	81.94	112.03	85.91	115.9	0.0234468	1.69862	1.30682
CUL4B	8.94	9.16	11.48	7.19	7.41	6.04	0.0235448	0.697799	-1.93405
SLC3A1	292.15	319.73	274.19	257.11	241.35	238.26	0.0235666	0.831447	-3.77973
PLA2G3	1.49	1.56	1.96	0.52	1.24	0.41	0.023594	0.433473	-0.831489
CCNT1	3.58	3.43	4.66	5.86	5.4	4.75	0.0236	1.3718	2.18761
0610030E20RIK	11.49	12.83	12.6	11.17	10.11	11.04	0.0236068	0.875416	-5.25454
GM5737	0.04	0.04	0.04	0.07	0.11	0.1	0.0236069	2.30081	0.831414
CHMP2B	37.41	33.76	40.09	31.35	30.9	28.56	0.0236119	0.816201	-3.43363
SNAP23	27.16	26.28	30.19	20.9	25.14	19.79	0.0236217	0.787165	-2.9118
SLC25A40	8.41	7.39	7.71	5.14	6.85	5.03	0.023644	0.723982	-2.15526
LSMEM1	0.15	0.08	0.08	0	0	0	0.0236966	0.00958466	-0.152395
GPR141B	0.1	0.1	0.07	0.06	0.03	0.06	0.0237103	0.56044	-1.20077
TMEFF2	0.03	0	0.03	0.05	0.08	0.05	0.0237103	2.90476	0.649808
CMIP	90.74	88.74	91.38	80.88	85.9	85.77	0.0237679	0.932401	-10.0573
VMA21	17.71	16.98	19.14	12.78	16.19	13.16	0.0237751	0.782661	-2.84335
PPP3R1	35.59	32.24	41.25	27.39	28.72	24.13	0.0237858	0.735614	-2.26748
BMP4	61.14	71.97	68.85	46.51	52.03	59.95	0.0238171	0.784763	-2.87493
EHMT2	67.42	71.26	72.76	61.9	63.64	67.14	0.0238388	0.911276	-7.54961
SLC30A9	75.6	67.13	76.2	63.21	61.36	59.86	0.0238399	0.842418	-4.07032
ZADH2	24.86	23.66	27.31	20.84	22.95	19.35	0.0238487	0.832659	-3.80994
RIOK2	9.91	9.22	11.12	7.23	8.89	6.65	0.0238681	0.752752	-2.45195
RAD51AP2	0.38	0.52	0.32	0.14	0.27	0.17	0.0239045	0.476697	-0.938233
ENOX2	4.11	5.23	4.82	3.9	3.34	3.37	0.0239894	0.749347	-2.4133
PANK3	21.39	14.49	17.47	10.21	11.46	8.8	0.0239927	0.571158	-1.24144
NSUN4	9.66	9.01	10.5	7.76	8.11	8.24	0.0240146	0.826552	-3.66195
UQCC3	71.15	82.75	74.12	104.36	85.84	104	0.024024	1.29023	2.71186
NEK2	3.33	3.16	3.47	1.9	2.79	2.08	0.0240351	0.679815	-1.80289
TINF2	14.2	12.61	14.4	10.58	12.33	11.8	0.0240604	0.842283	-4.0665
FTL1	4726.84	5359.03	4172.57	8256.02	6945.02	6043.83	0.0240815	1.48999	1.73531
ARIH2	19.47	19.14	23.21	15.46	17.76	14.31	0.0241137	0.768856	-2.65014
SMIM11	54.53	58.51	53.87	60.92	62.35	59.23	0.0241378	1.0934	7.68387
FECH	64.95	58.14	66.16	51.63	54.15	56.5	0.0241832	0.857492	-4.54292
PUDP	0	0	0	0.17	0.09	0.09	0.0242387	117.667	0.145379
SRP54C	12.94	13.46	18.25	9.55	10.09	6.84	0.0242667	0.593084	-1.3311
BATF2	0.95	0.89	1.04	1.51	2.32	2.14	0.0242702	2.0718	0.950949
GNA12	24.52	21.4	27.63	19.18	18.7	12.97	0.0242751	0.691379	-1.88549
EIF2A	27.7	30.77	33.47	23.16	24.21	25.01	0.0242817	0.787259	-2.91327
LYZ1	1.24	2.17	2.45	3.18	5.42	4.23	0.024351	2.18881	0.884325
SH2B3	14.18	14.59	15.84	11.41	13.57	12.74	0.0243763	0.845561	-4.16121
USP22	14.93	16.52	18.92	12.96	13.46	11.4	0.0243786	0.750859	-2.43033
ADAMTS17	0.09	0.14	0.19	0.22	0.38	0.32	0.0243989	2.18203	0.887836
ZFYVE21	48.5	49.56	41.12	40.4	36.27	31.53	0.0244666	0.777415	-2.76711
DPEP2	0.33	0.47	0.53	0.69	0.71	0.57	0.0244678	1.48012	1.76464
UBL3	46.93	49.49	60.15	35.63	43.46	33.82	0.0244807	0.721152	-2.12936
SAG	0.35	0.36	0.3	0.15	0.15	0.27	0.0245116	0.565647	-1.22029
HPRT	92.42	88.56	99.66	78.15	85.95	71.8	0.02452	0.84058	-4.01886
TMUB2	35.1	40.06	40.94	29.44	34.43	32.35	0.0245239	0.828773	-3.71455
COQ3	13.36	12.66	13.86	14.78	14.28	14.68	0.0245316	1.09678	7.42981
1700028K03RIK	0.72	0.65	0.88	0.33	0.54	0.55	0.0245332	0.631602	-1.51371
SDF4	79.56	65.63	86.95	53.02	63.34	48.84	0.0245784	0.711643	-2.04604
COPS7B	11.26	10.65	12.09	9.96	9.3	7.75	0.0246343	0.79443	-3.02853
GLUD1	226.68	265.54	242.94	191.05	214.44	209.43	0.024639	0.836444	-3.90725
MRLN	0.78	0.53	0.86	2.31	1.36	1.69	0.0246513	2.46802	0.766909
NR1D2	28.73	26.58	36	18.53	23.07	18.87	0.0246802	0.662261	-1.68818
PATL1	10.98	10.21	12.56	8.08	9.83	8.29	0.0246824	0.776316	-2.75159
FGF14	0.01	0.02	0.04	0.06	0.05	0.06	0.0246861	2.36986	0.802947
FAM196A	0.72	0.47	0.84	1	1.59	1.26	0.0247017	1.89523	1.08327
KLF16	6.37	7.02	7.07	6.3	5.93	5.83	0.0247992	0.882715	-5.60706
MYLK2	0	0.1	0.1	0.2	0.17	0.21	0.0248227	2.87192	0.656807
HSPA13	12.32	11.47	14.93	7.73	9.8	10.06	0.0248365	0.712574	-2.05396
PHC1	19.26	17.49	22.81	13.39	15.34	13.41	0.0248517	0.707537	-2.01173
HNRNPF	138.12	124.34	153.28	103.08	117.42	105.44	0.0248577	0.784001	-2.86342
ILKAP	52.58	50.64	53.78	56.01	54.25	57.15	0.0248728	1.0663	10.6415
GPIHBP1	14.89	11.83	13.62	25.17	17.59	22.28	0.0248825	1.61225	1.44934
UBE2D2A	77.19	72.61	82.04	65.99	71.34	65.49	0.0248829	0.874829	-5.22797
CD209G	0.11	0	0	0.41	0.18	0.25	0.0248866	7.46018	0.344899
NMT1	105.05	103.85	100.32	110.15	105.89	109.28	0.02491	1.05207	13.4056
COPS3	64.03	56.9	60.61	53.2	54.33	46.17	0.0249126	0.846648	-4.19352
PRRG2	41.53	40.44	39.55	45.07	43.44	42.11	0.0249531	1.07488	9.47678
RCBTB1	9.44	9.64	11.43	7.91	8.52	7.32	0.0250163	0.778455	-2.78193
CCDC155	0	0.04	0	0.04	0.09	0.08	0.0250447	4.95349	0.433137
CELA3B	0	0	0	0.2	0.11	0.1	0.0250505	137.667	0.140745
RBM15	3.05	2.55	3.2	3.64	3.82	3.43	0.0250767	1.23742	3.2415
MINDY1	124.74	109.13	126.01	103.45	105.64	92.85	0.0251384	0.839003	-3.97562
ENPP3	39.97	30.5	36.19	23.14	28.89	25.47	0.0251491	0.726616	-2.17983
TSFM	46.03	46.71	47.15	42.03	43.96	39.84	0.0251561	0.899495	-6.6133
PLS1	21.2	21.95	18.82	14.63	18.52	14.16	0.0251593	0.763445	-2.58055
HIRA	15.24	12.16	16.2	11.2	9.45	9.65	0.0251636	0.694975	-1.91244
PLSCR4	6.66	7.99	8.93	4.73	6.3	5.56	0.0251673	0.7036	-1.97971
TMEM63C	0.08	0.05	0.09	0.02	0.03	0.04	0.0252061	0.41704	-0.794732
CATSPER2	2.93	3.05	2.46	3.48	4.27	3.48	0.0252617	1.33045	2.42131
MIPEP	25	24.43	24.52	23.68	22.93	22.05	0.0252748	0.928468	-9.47663
NASP	18.59	18.61	17.89	15.46	16.82	17.16	0.025316	0.897446	-6.47266
NME2	1056.17	984.12	795.21	1319.96	1134.44	1205.71	0.0253181	1.29082	2.70709
FGFRL1	23.11	23.97	20.07	18.09	18.93	14.13	0.0253849	0.761738	-2.55924
SLC23A1	149.11	147.02	153	109.7	123.15	133.72	0.02542	0.816179	-3.43317
ALMS1	3.64	2.57	3	1.81	2.31	1.79	0.0254306	0.64181	-1.56854
EID3	0.14	0.07	0.16	0	0	0.07	0.0254451	0.19571	-0.426284
GAS2L3	0.62	0.86	0.84	0.41	0.45	0.62	0.0254613	0.638399	-1.54988
DAZAP2	259.69	258.15	301.35	203.61	244.45	189.05	0.0254927	0.777732	-2.77162
ZFYVE1	20.03	24.4	21.67	16.41	18.44	17.45	0.0255195	0.791235	-2.97619
ATP6V1B2	174.95	173.98	154.86	153.74	125.46	126.26	0.0255251	0.804821	-3.21059
NOL6	14.59	15.65	16.64	13.38	13.25	13.01	0.0255279	0.845573	-4.16158
GTPBP1	24.64	24.95	27.37	22.66	21.8	22.89	0.0255372	0.875135	-5.24177
AKAP7	7.5	8.48	7.34	4.65	6.76	5.02	0.0255666	0.704583	-1.98763
TRIM23	6.97	6.64	8.86	4.49	6.13	3.87	0.0255976	0.644907	-1.58579
PRDX2	241.6	258.99	260.84	274.41	282.6	268.88	0.0256062	1.08466	8.43403
INMT	1920.69	1463.89	1594.93	1340.57	869.28	1172.15	0.0256533	0.679183	-1.79855
SCO1	6.14	6.59	6.38	5.44	5.71	6.06	0.0256769	0.900591	-6.69099
HAT1	13.77	15.95	14.8	11.99	12.67	13.22	0.0256879	0.850864	-4.32328
ARHGAP11A	1.02	0.99	1.02	0.38	0.67	0.7	0.0257294	0.577976	-1.26835
NAB2	14.29	14.44	14.23	10.1	12.46	11.68	0.0257623	0.797035	-3.07242
ACOX3	143.95	119.2	141.38	114.43	101.95	79.72	0.0257627	0.731963	-2.2312
PLPP6	21.06	22.81	25.99	16.98	19.38	18.04	0.02577	0.77871	-2.78559
POLM	6.62	6.95	7.85	3.71	5.61	5.55	0.0257842	0.694254	-1.90698
MVB12B	19.05	21.02	17.97	15.31	17.06	16.27	0.0257845	0.838051	-3.94992
FASTKD1	17.1	16.95	17.44	12.83	15	11.69	0.0257887	0.767541	-2.63293
EPB41L5	29.9	30.03	35.36	23.9	24.69	24.37	0.0258201	0.76567	-2.60877
ZBTB20	56.23	60.04	53.06	65.82	64.31	60.66	0.0258248	1.12673	5.76618
NCALD	7.39	8.16	8.42	5.64	6.43	3.96	0.0258337	0.668794	-1.72947
RAB5B	61.27	66.35	75.88	49.67	59.24	48.83	0.0258358	0.775138	-2.73512
DUSP6	17.46	17.93	17.62	10.88	13.5	14.68	0.0258584	0.736857	-2.28005
ZFP691	12.36	14.04	15.97	18.72	16.84	17.86	0.0258602	1.26078	2.98099
ZFP57	1.78	1.97	2.79	2.78	3.93	3.77	0.0258735	1.60217	1.46858
ELP3	19.6	20.44	22.83	17.46	18.53	16.69	0.0258945	0.837927	-3.9466
MSH3	9.92	10.03	11.6	8.26	8.93	8.36	0.0259321	0.809844	-3.30574
PSKH1	16.12	19.72	19.71	13.45	15.55	13.9	0.0259462	0.77229	-2.696
PEX11B	18.06	18.34	20.63	15.72	16.99	15.71	0.0259521	0.849035	-4.2661
SKP1A	291.61	318.47	294.51	262.43	283.64	249.11	0.0259717	0.879051	-5.42471
C87436	9.38	10.49	11.77	7.22	8.73	8.46	0.0260059	0.771513	-2.68552
TSSK3	0	0.09	0	0.2	0.12	0.11	0.0260349	4.65591	0.450577
MGP	146.39	181.48	156.32	204.47	289.08	265.29	0.0260581	1.56723	1.5405
PARG	6.74	6.22	8.13	4.5	5.83	4.77	0.0260699	0.71602	-2.0837
ADPRM	17.78	15.39	19.6	13.2	12.9	12.24	0.0260749	0.726565	-2.17935
TIMM50	91.6	100.33	92.49	112.03	102.9	103.12	0.0261351	1.11824	6.15314
GTPBP4	24.7	19.27	22.25	14.19	16.04	18.85	0.0261579	0.741178	-2.3247
LIPT2	5.01	5.21	4.67	3.89	3.04	4.21	0.0261617	0.748204	-2.40056
GM29975	0.33	0.62	0.55	0.81	0.69	0.94	0.0263068	1.62542	1.42512
PBLD1	193.29	187.59	169.45	162.34	161.43	137.66	0.0263289	0.838461	-3.96096
MERTK	19.41	16.41	18.9	13.3	16.49	13.25	0.0263368	0.786561	-2.90246
NSF	12.24	11.68	14.64	9.32	10.49	9.1	0.0263623	0.74976	-2.41793
DPP7	82.4	86.72	77.91	105.91	89.92	103.2	0.0263635	1.2105	3.61282
PET100	35.01	41.37	41.97	47.79	45.31	48.9	0.0263885	1.19983	3.78749
UPB1	98.41	96.63	83.23	80.55	73.18	73.86	0.0264003	0.817877	-3.46883
FCHO2	28.19	24.94	35.53	16.42	21.6	17.59	0.0264026	0.62724	-1.49118
POLR2M	109.39	106.55	136.59	87.57	93.68	71.39	0.0264061	0.716651	-2.08922
MIEF1	9.91	9.73	11.23	8.52	8.89	8.27	0.0264543	0.831892	-3.79077
VANGL2	1.2	1.05	1.43	0.85	0.97	0.71	0.0264678	0.687755	-1.85895
CXCR6	0.1	0.3	0.16	0.46	0.8	0.47	0.0264741	3.07815	0.61632
GM12250	0.41	0.55	0.52	0.74	1.19	1.04	0.0264799	2.00472	0.995897
TOB1	55.43	61.41	79.37	41.39	45.1	33.47	0.0265085	0.611392	-1.41348
LETMD1	40.18	41.87	47.66	38.15	34.15	33.91	0.0265314	0.818831	-3.48916
NUDT7	23.1	27.84	23.92	17.77	22.25	18.06	0.0265459	0.775857	-2.74515
H2AFJ	144.57	152.47	145.36	214.41	173.13	208.39	0.0265571	1.34704	2.32094
PWWP2A	31.91	24.49	39.82	48.47	42.1	51.54	0.0265572	1.47691	1.77443
SACM1L	52	48.68	56.63	43.99	42.35	44.12	0.026574	0.829321	-3.72775
GFPT1	15.82	12.01	14.18	10.13	10.65	9.19	0.0266424	0.713422	-2.06121
CTSF	37.43	46.82	44.9	32.14	35.28	31.1	0.0266905	0.762839	-2.57295
TMOD1	13	8.04	3.59	20.96	13.86	18.38	0.0267298	2.15983	0.899618
CRYZ	324.3	339.92	282.59	271.64	263.71	234.29	0.0267357	0.812878	-3.36568
NEDD9	10.23	11.17	13.24	6.43	9.8	6.24	0.026736	0.648702	-1.60733
SNX9	58.59	52.13	61.53	40.49	51.4	38.26	0.0267431	0.755592	-2.48501
CFP	3.85	5.08	3.54	5.1	6.27	6.93	0.0267456	1.46741	1.80423
RBBP8	9.62	10.04	11.15	8.37	9.21	8.5	0.0267793	0.846493	-4.1889
EPC2	6.98	6.63	8.7	4.87	5.14	4.71	0.0267969	0.65984	-1.67328
ATP13A3	19.97	16.78	19.96	14.95	15.61	14.36	0.0268039	0.792111	-2.99039
ETNPPL	1.66	1.33	1.03	0.62	0.82	0.6	0.0268256	0.50783	-1.02591
SCGB3A1	0.19	0.39	0.21	0	0	0	0.0268358	0.0037831	-0.129738
MTPN	44.91	42.98	53.62	33.84	39.48	34.25	0.026873	0.760163	-2.53986
MTM1	3.11	3.2	4.26	2.11	2.4	1.97	0.0268781	0.613166	-1.42187
KLHL9	25.46	23.98	30.65	19.09	21.56	18.23	0.0269009	0.735183	-2.26314
AXIN1	18	18.93	21.25	15.88	15.93	15.19	0.0269338	0.807848	-3.26733
GRAMD3	16.77	17.05	20.69	14.64	14.58	10.84	0.0269428	0.734926	-2.26056
NDUFS2	410.38	396.94	413.17	359.23	389.13	352.44	0.0269986	0.901933	-6.78845
LRRC19	98.13	84.45	79.61	71.23	72.5	61.33	0.0270048	0.782107	-2.83512
MNT	11.03	12.18	15.7	7.8	9.15	7.03	0.0270248	0.616324	-1.43699
NDUFB8	1106.85	1176.76	1211.08	1293.37	1261.05	1283.65	0.0270618	1.09826	7.32443
ARPC3	212.51	222.33	229.54	211.08	201.85	200.57	0.0270758	0.923418	-8.81964
ANKRD33B	15.92	17.64	16.86	12.4	14.7	10.59	0.027077	0.747536	-2.39317
TSPO	140.61	171.47	154.76	174.38	191.39	192.98	0.0270848	1.19688	3.83909
TEPSIN	14.34	12.38	14.34	15.19	16.7	15.9	0.0271149	1.16389	4.54134
SLC30A1	18.68	15.33	17.8	14.15	14.65	12.69	0.0271627	0.800822	-3.13828
ANKRD13C	57.93	44.01	59.94	35.75	39.77	32.67	0.0271641	0.668341	-1.72656
LAMTOR5	222.33	197.91	194.36	227.97	244.28	233.21	0.0271759	1.14784	4.99571
VAV2	11.65	11.72	14.9	8.32	9.92	8.7	0.0271765	0.703969	-1.98268
MCPH1	1.8	2.19	1.84	1.68	1.49	1.38	0.0272068	0.780559	-2.81236
SSR3	115.22	100.33	129.66	80.78	87.78	80.63	0.0272251	0.721853	-2.13572
RSRP1	146.87	159.1	187.9	114.94	137.58	116.42	0.0272363	0.74704	-2.3877
SEC16A	14.77	13.68	16.06	12.38	13.23	10.7	0.0272515	0.815784	-3.42497
ANXA7	88.34	93.2	85.34	69.71	82.57	69.13	0.0272555	0.829626	-3.73511
EPS8	54.58	46.23	59.02	35.99	45.74	38.93	0.0273004	0.754932	-2.47726
IPO5	20.48	23.35	25.91	18.45	16.4	18.05	0.0273014	0.758542	-2.52017
SGO1	0.25	0.31	0.31	0.19	0.05	0.17	0.0273228	0.473081	-0.928683
ITPR1	28.68	23.69	34.19	18.51	20.58	15.68	0.0273545	0.632753	-1.51974
POLR2L	106.19	105.07	99.77	132.55	113.5	127.9	0.0273647	1.20229	3.74548
ERGIC1	64.47	59.72	76.28	48.27	47.37	45.86	0.0273672	0.705846	-1.99787
ZFP472	1.69	1.59	1.99	0.9	1.29	1.43	0.0273853	0.687085	-1.85411
AP1G1	22.57	20.51	26.5	16.2	17.36	15.91	0.0273922	0.710993	-2.04054
ETHE1	201.2	167.92	145.96	301.7	226.28	233.53	0.0274175	1.47843	1.76979
TMEM33	23.71	21.45	25.34	19.08	20.62	18.99	0.027418	0.832489	-3.80569
SNN	46.28	48.45	51.97	39.12	45.75	40.13	0.0274475	0.852082	-4.36217
REPS2	10.79	8.29	10.32	7.57	7.69	6.28	0.0274582	0.73268	-2.23826
MPP5	17.49	15.25	19.46	13.34	14.61	11.78	0.0274756	0.761125	-2.55167
CRIP1	33.32	35.14	45.07	46.42	64.51	56.33	0.0275366	1.47325	1.78576
RNF11	89.83	69.02	89.05	63.04	65.36	47.37	0.0275536	0.709039	-2.02417
TTC37	3.92	3.84	4.71	2.94	3.38	3.25	0.0275561	0.767498	-2.63236
MRPL42	307.1	309.1	291.93	316.47	328.73	343.71	0.0275722	1.08895	8.04737
REEP1	0.55	0.65	0.55	0.77	0.81	1.03	0.0275758	1.49059	1.73356
ZYG11B	5.61	4.94	6.6	4.14	4.34	3.61	0.0276038	0.705008	-1.99106
NOV	0.15	0.13	0.37	0.36	0.54	0.57	0.0276284	2.25574	0.851613
F11R	49.39	51.66	61.06	36.43	47.64	37.15	0.0276484	0.747769	-2.39574
GM30411	0.24	0.16	0.26	0.15	0	0	0.0277044	0.230769	-0.474105
SMC5	9.34	8.54	12.21	7.88	3.59	5.04	0.0277229	0.548732	-1.15848
FAM50A	40.57	43.67	43.58	45.58	47.96	45.15	0.0277255	1.08504	8.39796
DNAH17	0.17	0.15	0.22	0.12	0.09	0.11	0.0277431	0.594843	-1.3387
ABHD17C	69.01	86.93	72.83	58.48	54.4	54.13	0.0277831	0.730038	-2.21248
KIF18A	0.41	0.41	0.36	0.13	0.28	0.26	0.0278158	0.568893	-1.23268
AGL	10.48	11.66	12.79	9.16	10.27	8.66	0.0278175	0.804197	-3.19911
ACO2	783.12	694.26	716.18	643.07	651.76	615.34	0.0278222	0.870808	-5.05262
GSTP1	1271.24	1202.97	1149.37	1486.61	1296.94	1487.21	0.027839	1.1786	4.19638
PSMA1	114.94	108.58	105.31	97.63	102.18	88.85	0.0278475	0.877841	-5.36693
SYCE1L	0.39	0.17	0.45	0	0	0.14	0.0279067	0.141165	-0.35532
EXOSC2	17.81	17.87	19.14	16.83	17.3	16.26	0.0279081	0.919194	-8.33408
UNC50	36.24	35.27	39.98	26.07	33.61	25.88	0.0280117	0.767429	-2.63147
POMT2	9.43	8.38	9.45	8.27	7.48	7.92	0.0280194	0.86832	-4.94948
MRPS2	46.41	49.61	47.38	46.06	43.71	43.61	0.0280526	0.930127	-9.71344
PLAA	17	13.79	16.64	13.37	12.46	11.29	0.0280689	0.782641	-2.84304
CRYBB3	0.5	1.43	1.13	2.02	2.11	2.16	0.0280955	2.05452	0.961997
WDR75	6.72	6.43	7.03	4.51	5.88	5.5	0.0281044	0.787445	-2.91615
GM42102	23.15	17.12	22.65	8.18	16.74	7.12	0.0281258	0.509241	-1.03013
SLCO3A1	139.97	125.46	139.75	121.31	114.56	118.62	0.0281312	0.874896	-5.23099
MDFI	1.11	1.18	1.06	1.53	1.73	2.13	0.0281344	1.60841	1.4566
PIAS2	21.32	19.02	25.69	15.25	17.73	13.2	0.0282093	0.699393	-1.94642
MOB3A	6.32	7.83	7.73	8.45	10.82	9.59	0.0282175	1.31897	2.49685
44628	53.11	48.45	62.44	42.01	43.29	36.53	0.0282257	0.742871	-2.3426
AES	1026.67	1032.36	1128.65	1150.24	1228.73	1151.39	0.0282394	1.1075	6.729
COPA	76.82	80.56	86.4	70.05	70.67	74.17	0.0282486	0.881493	-5.54498
SLC17A5	57.41	62.53	59.46	56.98	51.06	51.01	0.0282545	0.886568	-5.81159
MRO	2.28	1.65	2.76	5.57	3.27	5.02	0.0283356	2.07127	0.951284
B3GALNT2	14.18	11.66	13.42	9.91	11.73	9.71	0.0283369	0.798538	-3.09826
HDAC1	42.52	38.99	50.13	28.88	37.18	31.97	0.0283569	0.744688	-2.36208
PCK1	2029.47	2115.69	1481.54	1037.61	1489.59	1070.88	0.0283625	0.639466	-1.55568
OVOL3	0.12	0.24	0.21	0.29	0.34	0.32	0.0283831	1.66318	1.3609
GM614	0	0.13	0	0.24	0.26	0.12	0.0283893	4.68421	0.44881
NRBF2	23.02	22.4	25.85	19.31	20.52	15.22	0.0284004	0.772424	-2.69783
AI182371	0.92	0.88	0.54	0.31	0.55	0.16	0.0284017	0.43662	-0.83875
ASCC2	18.37	14.87	21.12	11.21	10.53	11.51	0.0284126	0.611684	-1.41486
TAF10	230.1	253.18	204.1	305.12	261.07	332.85	0.0284142	1.30792	2.57481
ZHX2	11.01	10.35	13.9	8.02	7.36	7.36	0.0284163	0.644954	-1.58605
NPS	0.22	0.33	0.48	0.21	0	0	0.0284235	0.206196	-0.440347
BMP2K	4	2.83	3.9	2.15	2.82	1.96	0.0284237	0.645952	-1.59167
IKBKB	28.79	27.56	31	24.56	25.3	19.69	0.0284444	0.796229	-3.05872
TCF4	8.55	10.92	12.45	13.46	15.34	14.75	0.0284627	1.36431	2.22602
BC005537	63.19	44.95	68.48	36.93	39.1	27.62	0.0284727	0.58686	-1.30471
KCNG4	0.02	0	0.03	0.05	0.12	0.11	0.0284728	5.33962	0.413735
TFDP1	12.95	12.44	15.89	8.56	10.75	11.02	0.0284807	0.734758	-2.25888
CLTC	52.18	48.36	59.31	42.92	46.07	35.98	0.0285066	0.7818	-2.83057
ZMYM3	13.2	12.23	15.54	9.93	11.77	8.77	0.0285223	0.743734	-2.35182
MMP14	4.66	5.34	5.36	5.95	7.75	7.25	0.0285258	1.36386	2.22839
RPL28	1675.75	1934.66	1836.55	2223.74	2012.07	2431.47	0.0285475	1.22404	3.41501
CDADC1	35.53	37.42	34.46	33.72	32.87	30.51	0.0285484	0.904015	-6.94513
TMEM63B	30.79	29.44	35.3	24.98	28.46	23.8	0.0285856	0.808548	-3.28071
TTC8	12.08	11.78	16.05	9.18	9.19	4.21	0.0285865	0.565806	-1.22089
RYR3	0.02	0.02	0.02	0.04	0.03	0.03	0.0285955	1.63492	1.40825
GPR83	0.03	0	0	0.05	0.05	0.05	0.0285955	4.63636	0.451813
IRF7	8.79	14.76	13.14	15.65	19.4	19.83	0.0286301	1.49573	1.71875
PDZD11	77.66	71.39	69.19	77.4	86.38	83.63	0.0286466	1.13366	5.48673
MRPS31	27.04	27.5	27.33	20.06	23.92	18.37	0.0286544	0.761582	-2.55731
KMO	71.4	82.31	65.75	57.39	61.76	51.41	0.0286763	0.777183	-2.76382
ACSS2	231.15	256.6	207.32	182.42	171.68	189.71	0.0286902	0.782383	-2.83921
SCNM1	33.52	40.52	36.95	43.07	43.65	45.62	0.0287351	1.19235	3.92122
GMPR	83.36	89.57	78.35	149.16	122.41	109.31	0.0287396	1.51575	1.66393
RERGL	2.39	4.53	4.01	1.33	2.16	0.94	0.0287398	0.40547	-0.769953
WDR36	12.36	11.78	15.44	8.38	9.82	9.34	0.0287472	0.695829	-1.91893
OGDH	341.63	310.95	345.89	289.29	291.06	287.72	0.0287497	0.869401	-4.99379
VPS35	62.44	61.04	68.21	55.68	55.59	45.09	0.0287529	0.815695	-3.42312
SLC35F2	9.5	10.23	11.19	8.62	8.24	8.58	0.028763	0.822786	-3.57578
GGT5	2.44	2.8	2.69	3.19	4.04	4.28	0.0287635	1.45128	1.85763
OLFR1033	98.73	87.63	122.18	62.57	82.98	59.82	0.02879	0.665622	-1.70923
LOXHD1	0.03	0.06	0.04	0.02	0.02	0	0.028819	0.323308	-0.61555
TMEM121B	0	0	0.02	0.04	0.02	0.05	0.028819	4.91304	0.435367
GPHN	27.92	24.15	32.33	22.93	20.18	17.52	0.0288277	0.718375	-2.10445
NFATC1	4.1	4.1	5.09	3.3	3.75	2.82	0.0288335	0.742722	-2.34101
RIC8B	6.2	6.24	7.18	4.67	5.89	5.28	0.0288424	0.807369	-3.25824
MINPP1	26.05	26.67	31.58	24.56	21.7	20.36	0.0288507	0.79028	-2.96086
AP1B1	54.45	51.79	56.52	48.71	51.49	46.14	0.0288668	0.899117	-6.58695
PDE4B	3.58	3.55	4.97	1.84	2.81	2.74	0.028869	0.61084	-1.41089
DYRK1B	29.1	27.09	31.51	24.59	24.5	23.89	0.0288902	0.832161	-3.79747
ZSWIM6	3.23	3.44	3.84	2.49	3.17	2.72	0.0289017	0.797394	-3.07855
TRAK1	33.13	28.92	36.79	23.27	27.58	25.09	0.0289219	0.768319	-2.64309
NUP88	22.73	23.1	26.13	19.54	22.05	18.95	0.02894	0.841307	-4.03908
GM9265	4.65	3.31	3.69	2.17	3.18	2	0.028954	0.630996	-1.51055
CDKN2AIP	4.66	4.23	6.07	2.9	3.68	2.76	0.0290117	0.624407	-1.47681
FZD8	7.03	8.03	8.9	6.04	6.77	5.73	0.0290388	0.773818	-2.71687
USP14	22.53	21.27	23.22	19.28	19.88	16.16	0.0290656	0.825433	-3.63597
CELSR1	5.64	6.36	7.27	4.55	5.55	4.32	0.0291277	0.748353	-2.40221
ZFP874B	6.5	6.69	7.78	5.4	6.1	5.47	0.0291395	0.809279	-3.29478
PLPBP	153.86	166.56	147.05	145.91	127.19	129.97	0.0291504	0.862238	-4.71321
MFSD13A	8.16	9.64	8.65	9.76	11.87	10.98	0.0291616	1.23287	3.29831
GM46084	0.15	0.03	0.15	0.31	0.22	0.21	0.0292604	2.23123	0.863195
TRIM67	0.08	0.06	0.06	0.11	0.11	0.08	0.029282	1.49261	1.7277
CMA1	0.09	0	0.19	0.33	0.26	0.25	0.0292974	2.9788	0.634834
E2F6	9.9	11.32	12.29	8.51	9.85	8.11	0.0293234	0.789932	-2.95531
TUSC3	37.54	37.13	49.32	23.58	34.26	24.31	0.0293371	0.662562	-1.69005
LONP1	86.18	79.02	84.08	76.82	76.67	73.97	0.0293395	0.912469	-7.65859
DCP2	3.28	3.14	3.84	2.59	2.6	2.87	0.0293631	0.785638	-2.88826
ANGEL1	3.25	3.72	3.68	2.9	3.21	3.04	0.0293715	0.859195	-4.60267
TMPPE	9.55	5.56	7.94	12.4	12.18	11.84	0.02942	1.57997	1.5133
PPP5C	64.45	63.28	68.17	55.45	61.64	52.89	0.0294378	0.86769	-4.92399
PLPPR5	0.11	0.09	0.06	0.16	0.13	0.12	0.0294786	1.57034	1.53375
CPPED1	65.64	51.4	64.75	44.39	49.11	41.63	0.0295087	0.743334	-2.34754
WRNIP1	10.5	12.09	13.4	9.49	10.06	8.01	0.0295292	0.765788	-2.61028
WBP2	329.3	326.28	316.5	294.08	313.62	288.96	0.0295435	0.922414	-8.6994
TFAP2E	0.04	0.09	0.05	0	0	0	0.0295625	0.0163934	-0.171077
GM904	0	0	0	0.04	0.09	0.05	0.0295625	61	0.168612
NEXN	1.35	1.61	2.61	2.71	3.86	3.05	0.0295639	1.72672	1.26764
LOC105242736	0.88	1.73	1.29	0.21	0.5	0.75	0.0295788	0.37484	-0.708311
PARP1	15.13	14.93	18.19	11.71	13.53	12.41	0.0296314	0.780325	-2.80894
ADRA1D	0.73	0.54	0.68	0.95	1.14	0.81	0.0296406	1.48643	1.74574
LOC100861615	3.66	2.93	2.78	2.46	1.3	2.11	0.0296534	0.626587	-1.48785
AGAP3	27.15	23.95	27.46	20.96	24.01	22.17	0.0297068	0.854639	-4.44591
STAC3	0.24	0.41	0.26	0.55	0.4	0.61	0.0297143	1.71194	1.28787
SLC22A4	48.38	40.02	44.28	36.22	36.79	26.65	0.0297243	0.751136	-2.43348
DELE1	62.75	59.55	68.23	52.1	58.48	54.51	0.0297351	0.86648	-4.87572
WWP1	53.7	44.2	48.05	40.17	39.27	37.15	0.0297473	0.798839	-3.10349
ASF1A	11.43	10.68	11.69	8.86	10.56	9.42	0.0297522	0.853267	-4.40063
HAUS7	17.12	18.35	17.54	14.47	16.63	15.7	0.0297628	0.882859	-5.61445
ZFP961	7.94	6.61	8.92	5.9	5.34	5.15	0.0298218	0.698377	-1.93852
MTMR12	20.29	16.45	21.25	14.95	15.88	11.29	0.0298228	0.726346	-2.17729
RRAGD	6.02	6.73	6.61	4.51	5.78	4.22	0.0298467	0.749522	-2.41527
NKRF	2.3	1.78	2.68	1.49	1.18	1.34	0.0298493	0.593376	-1.33235
CNOT7	33.71	30	36.61	26.07	29.5	25.81	0.0298636	0.81121	-3.33249
LRRC61	12.85	13.94	17.25	9.17	11.73	10.02	0.0298839	0.702109	-1.96781
CLINT1	56.01	42.79	56.04	38.55	37.18	33.12	0.0298876	0.702989	-1.97482
MPHOSPH6	16.62	12.29	14.27	8.92	11.96	9.79	0.0298897	0.710303	-2.03473
RHOQ	12.42	13.37	15.64	8.02	11.85	10.06	0.0299562	0.722443	-2.14111
MACO1	21.13	23.68	25.91	18.61	19.29	17.93	0.0300078	0.78946	-2.94781
DCTN3	128.66	121.71	124	132.51	130.97	140.64	0.0300339	1.07947	8.95624
GM31160	0.35	0.41	0.51	0.28	0.18	0.32	0.0300426	0.615082	-1.43102
ADIPOR1	106.45	99.29	118.01	86.64	96.5	86.74	0.0300516	0.833608	-3.83392
PATJ	34.88	32.84	37.3	32.58	29.6	27.53	0.0300548	0.854222	-4.43207
SIRT1	6.95	7.63	9.11	5.64	5.27	5.81	0.030081	0.70582	-1.99766
FGD4	3.96	3.84	4.93	2.97	3.5	2.85	0.0300935	0.732192	-2.23345
DNAJC18	9.28	9.25	11.02	7.49	7.71	8.08	0.0301204	0.787839	-2.92229
UBE2Q2	14.63	14.76	17.2	12.62	13.08	12.1	0.0301212	0.811345	-3.33516
LGI3	0.2	0.12	0.06	0.25	0.35	0.22	0.030141	2.14883	0.905617
EI24	119.73	108.64	124.56	105.06	105.44	91.93	0.0301463	0.856913	-4.52292
PCDHB12	0.11	0.12	0.14	0.09	0.1	0.06	0.0301543	0.678284	-1.79239
ANKIB1	34.7	27.53	36.25	21.93	24.72	23.15	0.0301723	0.708782	-2.02203
NPTXR	0.74	0.58	0.69	0.23	0.52	0.42	0.0302757	0.582712	-1.28755
R3HDM2	63.19	64.18	72.73	53.8	61.05	49.01	0.0303241	0.818893	-3.4905
MAP3K13	4.28	3.07	4.43	3.08	2.11	2.34	0.0303748	0.639311	-1.55483
ME1	398.58	348.98	357.79	332.38	284.05	323.43	0.0303818	0.850283	-4.30498
FANCD2OS	5.71	6.86	7.74	4.69	5.51	4.33	0.0303966	0.715453	-2.07876
ARMH3	7.37	9.24	9.37	6.06	7.32	6.25	0.0304205	0.755609	-2.48522
SERGEF	17.35	16.32	16.79	15.92	13.84	14.05	0.0304414	0.86822	-4.94545
COLEC11	0.66	0.83	0.09	1.33	1.13	1.42	0.0304784	2.45294	0.772142
ZFP184	0.54	0.79	0.97	0.23	0.52	0.32	0.0304986	0.465914	-0.910108
NDFIP1	293.31	259.88	291.86	222.78	256.21	196.56	0.0305101	0.799421	-3.11362
MKRN3	0.54	0.33	0.59	0.24	0.19	0.17	0.0305316	0.412167	-0.784188
PDE4DIP	19.12	16.41	22.43	13.24	15.76	11.86	0.0305799	0.704984	-1.99087
ST6GALNAC1	3.18	1.98	4.81	1.82	0	0	0.0306263	0.182794	-0.409192
SEC22C	2.2	2.37	2.78	2.14	1.7	1.78	0.0306405	0.764722	-2.59668
NMD3	20.27	19.09	17.99	15.33	17.85	14.7	0.0306649	0.834882	-3.86655
SPEF1	8.42	7.26	7.06	8.98	8.8	9.33	0.0306827	1.19215	3.92508
CEP152	1.31	1.39	1.88	0.69	1.23	0.75	0.03075	0.583242	-1.28972
RNF38	7.18	7.08	9.73	4.53	6.3	4.66	0.0307555	0.64573	-1.59042
NPM1	163.27	188.18	197.97	142	145.31	144.3	0.0307565	0.785575	-2.88731
MYL6	993.88	1046.27	1134.43	1176.82	1160.01	1239.11	0.0307819	1.12643	5.77912
RBL2	15.28	14.55	21.5	9.09	13.01	7.11	0.0307928	0.569088	-1.23344
PPM1D	9.29	10.67	12.84	6.58	8.81	7.3	0.030795	0.691796	-1.88859
MFAP4	2.15	1.61	1.41	2.85	4.78	5.22	0.0308353	2.48463	0.761259
UBE4B	28.39	26.15	30.74	25.8	24.03	22.06	0.0309043	0.842993	-4.0867
DUSP23	11.09	11.31	10.45	11.69	13.46	12.8	0.0309049	1.15524	4.7747
BIK	39.18	42.03	35.63	42.6	50.1	46.31	0.0309331	1.18974	3.97045
PM20D1	99.49	73.03	87.26	68.16	55.83	59.92	0.0309538	0.707949	-2.01512
CASQ2	0.15	0.18	0.12	0.07	0.11	0.1	0.0309752	0.624724	-1.47841
RALGAPA2	4.76	5.68	5.86	3.96	4.79	4.19	0.0310141	0.793903	-3.01979
OXSR1	16.28	14.54	18.63	11.94	14.29	11.54	0.0310366	0.763816	-2.58521
YKT6	44.67	38.25	47.95	32.47	33.4	32.7	0.031048	0.753196	-2.45707
ASCL3	2.16	1.64	1.34	0.77	1.25	0.78	0.0310516	0.545013	-1.14548
ZBTB41	3.93	3.86	5.23	2.78	3.37	2.52	0.0310582	0.665976	-1.71147
ZFP36	31.86	45.06	44.31	26.17	31.99	19.74	0.0310609	0.642589	-1.57285
HSPB6	28.29	26.7	22.96	21.39	19.61	20.49	0.0310685	0.788847	-2.93811
VIPR1	0.34	0.18	0.33	0.39	0.52	0.45	0.0310728	1.59789	1.47695
USP25	12.48	12.21	16.24	7.96	11.33	8.61	0.0310757	0.681675	-1.81577
CHM	5.45	4.49	6.55	3.27	3.71	3.18	0.0310932	0.616201	-1.43639
SLC28A1	14.4	15.75	12.07	12.01	10.22	8.29	0.0311013	0.7229	-2.14529
SH2D4B	0.9	1.07	1.21	0.73	0.89	0.68	0.0311029	0.723531	-2.15109
HHAT	1.58	1.78	1.79	2.09	1.91	1.88	0.0311044	1.14167	5.19744
MICU2	67.03	60.28	69.77	58.49	54.33	55.99	0.0311104	0.856558	-4.51072
NSMCE2	27.88	26.96	29.19	25.77	25.39	25.75	0.0311154	0.915271	-7.92687
CCDC9	20.06	21.21	25.22	18.06	17.38	15.57	0.0311224	0.767194	-2.62841
GOT1	75.6	76.11	95.8	54.64	70.1	57.41	0.0311418	0.735933	-2.27069
GANC	11.95	13.74	14.67	9.46	11.63	11.19	0.0311485	0.799817	-3.12055
FAM181A	0.21	0.14	0.08	0	0	0	0.0311663	0.00692841	-0.143292
FBXO47	0.44	0.42	0.48	0.38	0.29	0.23	0.0311728	0.672375	-1.7528
MUSK	0.05	0.08	0.07	0.01	0.05	0.01	0.0312069	0.359606	-0.679576
UBE3C	10.3	8.44	11.27	7.61	8.03	6.29	0.0312091	0.730783	-2.2197
PACSIN2	64.94	75.14	87.77	50.56	61.15	51.39	0.0312102	0.715826	-2.08201
ZBTB7B	33.19	31.04	37.62	27.23	29.91	25.88	0.0312646	0.815126	-3.41138
ZDHHC9	70.03	66.16	69.41	56.47	64.53	55.19	0.0312719	0.856957	-4.52443
VAPB	26.34	25.3	28.81	22.92	24.97	21.89	0.0313013	0.867376	-4.91139
ARNT2	8.76	9.7	9.9	6.54	8.46	6.01	0.0313301	0.74086	-2.32136
PIK3CB	10.11	8	10.76	6.88	7.12	6.22	0.0313507	0.700412	-1.9544
DPH1	18.9	15.85	15.27	14.47	12.93	11.4	0.0313558	0.775703	-2.743
DHX40	17.74	19.49	22.53	14.59	16.7	14.71	0.0313731	0.769757	-2.66204
PLEKHG5	10.03	12.89	13.01	8.24	9.95	8.28	0.031392	0.736732	-2.27878
VWCE	11.93	13.56	10.42	8.76	9.81	8.39	0.0314179	0.750787	-2.42951
IL1RAP	2.92	2.72	3.6	1.98	2.49	2.18	0.0314222	0.719788	-2.11706
TRAPPC2	9.14	10.57	9.84	8.26	8.94	7.15	0.0314375	0.824045	-3.60418
SEPHS1	18.69	20.28	21.97	18.25	17.32	15.01	0.0314403	0.830005	-3.74433
NOXRED1	0.2	0.4	0.58	0.87	1.69	1.07	0.0314875	3.07101	0.617596
UBE2R2	87.09	84.35	83.69	82.15	82.15	80.62	0.0315382	0.959982	-17.4158
OSBPL11	10.62	10.83	13.15	8.72	9.51	8.31	0.0315654	0.767072	-2.62684
ARMC6	4.29	4.72	4.66	4.8	5.41	5.26	0.0315729	1.13165	5.56491
DPYD	10.26	10.76	7.66	6.92	6.91	5.46	0.0316	0.672628	-1.75446
EXOSC6	20.44	19.05	19.52	20.5	22.63	22.37	0.0316402	1.10998	6.58643
TMLHE	20.1	16	20.39	13.22	13.84	14.84	0.0316583	0.741738	-2.3306
COL4A3	57.59	44.18	59.59	35.77	40.92	35.49	0.0316607	0.695221	-1.91431
PRKACB	22.84	23.09	28.67	17.64	20.55	17.8	0.031665	0.750546	-2.42679
SLC2A5	92.02	60.3	60.98	43.09	26.01	42.6	0.0316954	0.523682	-1.07471
PDHX	27.11	21.86	26.61	20.76	20.79	17.85	0.0317028	0.785931	-2.89275
GREB1L	2.28	2.68	2.84	2.31	1.96	1.76	0.0317178	0.773164	-2.70791
SCYL2	16.03	13	18.01	10.95	12.26	9.65	0.0317341	0.698574	-1.94004
TRPC2	0.66	0.9	0.84	1.12	1.42	1.02	0.0318242	1.48273	1.75676
RBM47	95.7	75.36	87.26	62.39	68.73	66.11	0.0318305	0.763513	-2.5814
MYOZ1	0	0	0.08	0.14	0.15	0.07	0.0319081	4.37349	0.469678
GFM1	64.58	49.3	59.37	41.28	47.12	40.74	0.0319252	0.745401	-2.3698
NGRN	38.86	38.74	42.2	37.29	35.88	35.53	0.0319293	0.907348	-7.21068
ASRGL1	7.98	8.12	8.05	5.79	6.85	7.08	0.0319663	0.816586	-3.44166
2210011C24RIK	35.49	22.55	27.77	52.45	35.76	54.12	0.0319727	1.65864	1.36823
FUZ	27.98	32.18	27.96	31.76	35.04	35.3	0.0320043	1.15864	4.67991
ZDHHC3	30.18	29.02	32.37	26.02	28.95	26.18	0.0320078	0.886211	-5.79204
PYCR1	0.61	0.59	0.55	0.67	0.84	0.74	0.0320424	1.28523	2.75373
DDIT3	18.2	27.1	24.83	30.89	30.68	34.62	0.0320671	1.37158	2.18871
DFFB	3.76	4.16	4.32	3.08	3.48	2.3	0.0320825	0.723924	-2.15471
CNOT1	13.03	12.89	16.55	10.75	11.07	9.06	0.0321086	0.727121	-2.1846
CSDC2	7.02	6.25	6.57	7.07	8.26	7.9	0.0321181	1.17084	4.37107
GLYR1	49.19	45.11	60.19	38	40.98	32.17	0.0321221	0.719469	-2.11421
SNAP29	19.77	18.15	22.09	16.73	15.79	15.64	0.0321275	0.802543	-3.16904
FDX1L	60.03	66.02	56.31	77.6	65.93	79.23	0.0321842	1.22154	3.44974
IVD	255.78	277.26	241.3	223.38	216.18	228.46	0.0321925	0.862697	-4.73029
MKRN2OS	8.65	8	8.49	7.37	6.95	5.66	0.0322013	0.794774	-3.03426
ENO1	641.9	690.85	702.3	723.23	839.85	817.57	0.0322228	1.16982	4.39515
DCAF7	12.87	13.1	15.67	11.34	11.14	10.2	0.032238	0.784838	-2.87607
PDE9A	42.81	39.75	40.13	36.8	30.06	27.39	0.0322511	0.768202	-2.64155
ACAP2	6.44	5.95	7.9	3.84	5.71	4.67	0.0322574	0.700882	-1.9581
COPS7A	102.5	102.98	114.75	88.28	100.18	84.87	0.0322995	0.853544	-4.40969
MTX3	5.13	5.07	7.13	3.5	4.26	3.04	0.0323119	0.623262	-1.47107
CHCHD10	1558.45	1702.14	1412.75	1870.1	1703.33	1979.25	0.0323603	1.18816	4.0009
SLC25A37	18.79	15.5	21.82	11.96	14.18	11.9	0.0323655	0.677971	-1.79026
SETMAR	5.39	6.01	6.71	5.21	4.47	4.77	0.0323782	0.797935	-3.08785
COMTD1	13.72	15.78	13.94	22.93	18.29	26.28	0.0324279	1.55383	1.57046
OLFR536	0.01	0	0	0.04	0.1	0.06	0.0324495	15.6154	0.252208
ZFP503	39.45	39.07	47.18	31.5	33.04	32.52	0.0324549	0.772161	-2.69427
OBOX3	0.21	0.24	0.14	0.41	0.53	0.3	0.032465	2.09612	0.93597
HBP1	50.43	55.47	63.88	42.32	47.43	41.78	0.0324987	0.774712	-2.72921
ATAD5	0.58	0.59	0.78	0.24	0.53	0.22	0.0325098	0.508449	-1.02776
PRPS1	18.29	14.39	17.43	12.71	12.25	12.2	0.0325142	0.741584	-2.32897
DUSP4	3.94	2.67	3.87	2.33	2.57	1.34	0.0325155	0.595536	-1.34171
PLEKHA7	24.21	25.08	34.2	16.28	19.68	15.72	0.0325321	0.61901	-1.45004
TAPT1	14.23	13.73	16.93	10.6	13.15	8.86	0.0325376	0.726461	-2.17837
GAS8	12.98	14.11	14.33	15.48	15.14	15.18	0.0325564	1.10574	6.83461
BC005561	8.26	7.44	8.86	12.88	10.97	9.71	0.0326034	1.3664	2.21513
PAIP1	42.48	36.46	44.42	32.39	36.95	29.69	0.0326053	0.802777	-3.17327
PFDN5	366.59	382	403.6	403.7	444.85	455.76	0.0326237	1.13203	5.54996
NR3C1	20.1	21.75	24.91	16.87	18.14	17.11	0.0326586	0.780717	-2.81467
ATP1B1	1445.73	1577.87	1975.28	1086.37	1338.12	1053.3	0.0327004	0.695714	-1.91805
STAT5B	15.35	14.41	17.59	12.7	13.16	12.01	0.032702	0.799801	-3.12029
SLC39A9	20.21	20.13	23.45	18.09	18.61	16.62	0.0327124	0.835875	-3.89233
METTL15	9.01	7.87	10.03	6.85	6.51	7.22	0.0327275	0.764798	-2.59764
PCID2	10.35	9.75	11.66	9.12	9.03	7.18	0.0327305	0.797563	-3.08146
ISG20	4.21	3.27	6.34	7.12	8.69	6.7	0.0327684	1.62866	1.4193
SUPV3L1	25.11	23.52	23.93	23.15	22.58	22.27	0.0327983	0.937158	-10.8581
GLB1L2	60.94	52.26	65.59	47.36	44.59	45.35	0.0328012	0.767944	-2.63818
CDC42	202.92	184.89	210.33	164.66	187.61	162.39	0.032811	0.860435	-4.64713
FOXS1	0.85	1.15	1.8	2.56	1.9	2.04	0.0328349	1.70997	1.29064
ZFP81	1.55	1.32	2.04	0.67	1.27	0.86	0.0328377	0.570527	-1.23899
HSD17B12	55.13	53.9	59.98	36.81	49.69	33.59	0.0328494	0.710555	-2.03685
RBM33	6.47	5.9	8.39	4.4	4.83	3.94	0.0328637	0.634446	-1.52868
PTGER2	0.11	0.22	0.15	0.02	0.1	0.05	0.0328725	0.358178	-0.676943
MPPE1	19.75	20.89	23.19	18.61	18.2	17.14	0.0328854	0.845221	-4.15121
ALDH2	226.17	264.18	216.89	151.55	194.3	201.13	0.0328878	0.773402	-2.71116
TMBIM6	2069.44	2073.43	2041.96	1953.74	1907.21	1784.18	0.0328911	0.912738	-7.6836
MON1A	23.5	26.28	23.69	28.6	25.88	28.77	0.0329231	1.13311	5.5078
GNAI3	31.04	27.53	35.44	24.11	24.46	22.16	0.0329714	0.752375	-2.44762
LAMTOR4	126.75	159.8	121.78	180.24	157.09	186.51	0.0329859	1.28288	2.77383
UGT1A10	49.76	44.14	34.47	30.8	31.98	18.05	0.0329925	0.629673	-1.50368
EAF1	13.22	11.03	14.89	9.55	10.73	8.21	0.0329946	0.727921	-2.19218
GAB2	3.86	3.58	5.07	3.09	2.86	2.21	0.0330154	0.652362	-1.62854
MROH7	7.56	5.2	8.57	11.19	10.08	9.84	0.0330245	1.45844	1.83345
EEF1AKMT1	28.33	33.12	32.47	39.72	33.82	40.3	0.033037	1.21209	3.58828
GM6744	0.08	0.4	0.26	0.68	1.48	0.92	0.0330449	4.14939	0.487033
SGCA	0.16	0.16	0.15	0.25	0.41	0.32	0.0330607	2.07822	0.946929
LRRC58	43.77	32.54	34.46	27.94	23.93	24.38	0.0330804	0.688372	-1.86343
TOPBP1	3.61	3.47	4.67	2.35	3.28	2.42	0.0331176	0.685187	-1.84051
SNX7	68.63	49.4	53.29	36.46	45.5	33.62	0.0331251	0.67465	-1.76787
KLHL11	0.42	0.53	0.8	0.16	0.13	0.38	0.033131	0.383913	-0.726008
NSUN2	20.69	21.22	25.48	18.69	18.15	16.08	0.0331438	0.785289	-2.88294
AEBP2	14.25	12.77	17.03	11	9.38	11.81	0.0331712	0.730779	-2.21966
BDKRB2	0.44	0.54	0.41	0.35	0.28	0.38	0.0331722	0.727207	-2.18542
HSPD1	292.37	236.14	285.41	234.52	217.83	192.58	0.0331727	0.792376	-2.9947
UGT8A	40.69	33.18	40.37	27.81	30.9	32.14	0.0331736	0.795261	-3.04241
GADD45GIP1	53.33	59.21	52.91	72.39	59.99	71.92	0.0331762	1.23481	3.27379
ANGEL2	19.22	21.04	22.22	17.55	18.79	17.69	0.0331764	0.864763	-4.80872
MYCN	1.42	1.43	1.75	1.14	1.31	1.12	0.0332034	0.776233	-2.75042
TIMM29	23.89	23.4	29.04	21.67	20.02	17.44	0.0332185	0.774672	-2.72864
CCSER1	3.22	3.16	4.22	2.05	2.96	2.21	0.0332492	0.681222	-1.81262
CRKL	9.8	8.94	10.96	7.53	8.75	7.87	0.0332534	0.81315	-3.37117
NOBOX	0.32	0.13	0.21	0.05	0.05	0	0.0332808	0.155354	-0.373537
ARL9	1.2	0.7	0.97	1.55	2.68	1.89	0.033332	2.13122	0.915451
FAM84B	13.4	15.83	18.89	10.63	12.44	9.83	0.0333365	0.683727	-1.83016
SELENOM	122.85	132.89	102.15	200.63	145.47	164.93	0.0333704	1.42789	1.94213
SLC26A4	21.19	20.46	17.55	11.28	17.46	13.11	0.0333729	0.706941	-2.00682
FMO4	19.92	24.12	18.86	17.27	14.83	15.35	0.0334412	0.754384	-2.47085
4921536K21RIK	1.19	1.1	1.19	0.95	1.07	0.85	0.0334923	0.824864	-3.62287
GSTCD	1.82	2.05	2.37	1.16	1.8	1.04	0.0334961	0.641198	-1.56517
ABHD18	7.17	7.66	8.28	5.51	6.87	4.7	0.033507	0.739108	-2.30313
PDHB	179.36	163.33	194.34	143.81	162.94	145.12	0.0335072	0.841425	-4.04237
AP3B1	28.06	30.38	34.31	24.09	27.67	23.61	0.0335296	0.812621	-3.36053
GPBP1L1	30.68	27.43	37.77	22.11	23.88	19.87	0.0335842	0.68691	-1.85285
SYNE3	0.98	0.78	1.45	0.34	0.66	0.33	0.0335874	0.414877	-0.790032
EBAG9	25.17	19.76	25.88	16.66	18.81	16.42	0.0335887	0.732817	-2.23961
BHLHE40	38.96	43.78	41.19	23.57	36.18	27.34	0.0335891	0.702743	-1.97285
DERL3	3.23	1.77	2.58	3.75	3.49	4.94	0.0336445	1.60662	1.46001
ASAH1	92.59	73.29	94.23	60.47	67.31	64.11	0.0336554	0.737729	-2.28895
VPS13A	8.93	7.27	9.96	6.09	5.93	5.72	0.0336621	0.678171	-1.79163
BATF3	1.61	0.95	0.88	1.78	1.93	2.05	0.0336953	1.67383	1.34406
EIF4G2	120.59	102.12	135.08	90.51	91.27	81.12	0.0337223	0.734791	-2.25921
TECPR1	14.26	16.29	16.14	17.21	18.72	17.11	0.0337226	1.13599	5.39882
CACNA1E	0.1	0.09	0.11	0.02	0.07	0.06	0.0337375	0.50495	-1.01736
UBE2W	16.82	14.88	18.11	12.66	15.05	12.97	0.0337427	0.816715	-3.44435
LBR	13.48	12.21	11.04	9.81	9.52	10.1	0.0337485	0.801269	-3.14621
USP32	8.84	8.44	11.77	5.88	7.12	5.83	0.0337854	0.648229	-1.60462
EIF4B	107.78	124.4	137.42	96.66	89.99	93.72	0.0338032	0.758579	-2.52062
GM2808	0.09	0.1	0.2	0	0.02	0	0.0338245	0.0585242	-0.245677
GM10651	0	0.14	0	0.4	0.35	0.14	0.0338261	6.24476	0.378376
TUBA8	0.7	0.7	1.04	0.3	0.45	0.6	0.0338597	0.553827	-1.17662
PMEPA1	23.4	23.53	25.43	34.58	29.79	27.87	0.033969	1.27473	2.84642
GM8909	4.22	4.1	5.3	3.21	2.78	3.88	0.0339716	0.72473	-2.16219
RPP25L	30.25	36.41	28.63	40.43	36.24	40.9	0.0339823	1.23381	3.28641
CPQ	63.44	71.73	64.7	58.37	61.77	53.67	0.0339991	0.869617	-5.00276
RTN3	196.5	196.67	236.92	163.66	173.78	158.76	0.0340062	0.787508	-2.91712
TFPT	17.1	18.94	17.13	19.53	18.96	20.46	0.0340325	1.1087	6.65903
FBXO9	38.05	32.82	43.42	28.16	31	26.03	0.0341709	0.745391	-2.36969
COMMD4	73.79	75.87	71.41	82.18	82.79	93.94	0.0342056	1.17117	4.36346
VPS50	10.38	8.74	11.51	7.64	7.42	7.13	0.0342069	0.72448	-2.15986
KDM2B	6.15	8.1	9.41	4.24	5.43	4.71	0.0342086	0.607827	-1.39685
TADA2B	8.29	7.43	9.75	6.32	7.22	5.48	0.0342341	0.746791	-2.38496
SARAF	120.53	127.32	137.63	110.05	118.74	97.98	0.0342497	0.847698	-4.22516
DND1	2.85	2.74	2.5	3.95	3.05	3.69	0.0342511	1.32127	2.48132
UBL5	291.44	317.03	305.89	348.69	318.96	358.86	0.0342512	1.12265	5.94539
RUFY3	70.14	62.57	66.07	61.97	57.91	58.41	0.0342522	0.896923	-6.43763
UBIAD1	108.39	82.39	91.14	79.85	64.74	65.72	0.0342773	0.745994	-2.37625
EXT2	29.36	32.72	35.31	27.15	28.47	25.51	0.0343358	0.833048	-3.81973
ZFP2	2.8	3.16	3.49	2.83	2.22	2	0.0343709	0.746112	-2.37754
BCAP29	7.44	8.69	8.56	6.75	7.26	5.38	0.0343813	0.785364	-2.88409
SSSCA1	49.9	56.89	56.28	67.3	58.31	69.47	0.0344308	1.19629	3.84948
PITRM1	23.82	19.82	24.7	16.89	18	18.79	0.0344309	0.785494	-2.88606
TXNRD2	23.08	26.24	24.06	28.09	25.94	28.58	0.0344388	1.12578	5.80707
ZFP367	6.96	6.19	7.39	4.48	6.16	5.31	0.0344558	0.776566	-2.75511
DLL1	3.15	3.58	4.19	2.22	3.19	2.13	0.0344868	0.690561	-1.87945
MLF2	331.63	290.15	298.89	275.62	276.52	249.66	0.0344886	0.870888	-5.05599
PSMC1	118.44	112.34	124.89	110.98	105.82	95.86	0.0345362	0.879074	-5.42586
NDUFAF6	35.73	41.49	35.34	29.83	31	32.22	0.0345702	0.826675	-3.66483
TMEM35B	31.14	31.31	29.59	28.49	29.75	27.57	0.0345816	0.932314	-10.0437
GPT2	22.64	25.5	19.77	16.95	19.71	15.6	0.0346191	0.769558	-2.6594
DUSP16	10.12	8.02	10.96	6.98	7.05	6.28	0.0346243	0.697969	-1.93536
CLBA1	16.78	28.48	25.1	29.42	41.4	35.82	0.0346502	1.51561	1.6643
PRELID3B	54.61	51.31	58.93	45.45	51.62	44.01	0.0346833	0.855811	-4.48529
CIRBP	37.33	45.05	56.22	28.76	32.06	24.76	0.034691	0.617469	-1.44253
QSOX1	12.17	14.77	15.01	9.38	12.59	8.94	0.0346968	0.736848	-2.27996
LAX1	0.41	0.45	0.53	1	0.62	0.89	0.0347069	1.80402	1.17369
CMTM3	8.67	11.18	14.45	14.04	19.11	20.73	0.0347291	1.5708	1.53277
NES	2.34	2.67	3.2	3.74	5.77	6.22	0.0347314	1.91562	1.06546
TFCP2	17.39	15.71	20.19	13.67	14.43	12.63	0.0347913	0.764322	-2.5916
LRP11	5.71	4.57	6.07	4.2	4.34	3.58	0.0348062	0.741332	-2.32632
ZDHHC21	3.12	2.78	3.9	2	2.15	2.29	0.0348346	0.657248	-1.65756
WASF1	0.83	0.76	1.03	0.58	0.74	0.52	0.0348657	0.702631	-1.97196
SMIM14	39.44	41	46.67	36.02	37.98	32.09	0.0349025	0.834635	-3.86019
UBXN7	4.63	4.16	6.05	3.24	3.57	2.67	0.0349149	0.638887	-1.55253
ZSWIM5	3.09	3.1	2.88	2.77	2.32	2.12	0.03492	0.794996	-3.03797
USP9X	17.34	15.54	19.4	13.42	14.76	13.41	0.034929	0.795536	-3.04703
MS4A6D	0.34	0.34	0.45	0.58	0.97	0.71	0.0349747	1.99735	1.00119
TGTP2	1.41	2.36	0.85	2.97	3.24	2.67	0.034994	1.92148	1.06048
SLC8A1	5.41	5.69	4.93	4.31	4.67	3.33	0.0350528	0.767979	-2.63863
GCNT2	24.53	19.55	26.87	18.33	17	15.13	0.035062	0.711217	-2.04244
FMR1	10.35	10.56	14.76	6.41	8.4	7.13	0.0350729	0.615115	-1.43117
PNRC1	71.76	78.42	77.74	49.31	67.9	59.21	0.0350886	0.774046	-2.72001
CTLA2A	21.88	20.51	27.32	28.47	29.24	31.61	0.0351073	1.2813	2.78762
SNX20	0.4	0.37	0.71	1.04	1.29	0.71	0.0351325	2.05192	0.963689
0610010K14RIK	87.88	87.25	84.76	100.04	96.31	90.52	0.0351771	1.10381	6.95406
UGT1A9	8.49	8.31	7.61	6.08	5.37	2.73	0.0352095	0.580961	-1.2804
SORD	852.9	897.43	808.15	805.9	754.77	699.03	0.0352105	0.88322	-5.63307
PATZ1	9.31	10.01	14.45	4.99	7.93	5.91	0.0352267	0.557635	-1.19044
CISD3	226.39	221.12	167.98	268.4	236.94	292.9	0.0352451	1.29692	2.65818
FOXRED1	28.59	27.46	28.13	19.89	25.44	20.14	0.0352461	0.777746	-2.77181
HFM1	0.95	1.16	2.51	2.84	3.05	3.45	0.0352506	2.02098	0.984475
HNRNPD	15.39	15.13	16.87	10.7	14.35	10.5	0.0352523	0.750174	-2.42259
TM9SF4	28.8	27.02	28.18	25.85	26.25	23.28	0.0352626	0.897385	-6.46852
NDUFB11	605.34	634.96	630.89	664.02	646.58	646.45	0.0352629	1.04589	15.1279
BBS9	7.26	6.7	7.94	6.48	5.75	6.35	0.03527	0.848423	-4.24727
PILRB1	0.09	0.19	0.2	0.24	0.46	0.45	0.0352757	2.38716	0.796241
PEX10	23.12	23.3	21.86	20.2	21.69	18.88	0.0353754	0.890017	-6.00688
RRAGC	40.83	40.9	44.01	37.04	39.67	34.08	0.0354199	0.881107	-5.52563
ZFP850	0.2	0.27	0.25	0.15	0.1	0.2	0.0354564	0.626556	-1.48769
HELB	6.84	5.25	6	4.4	5.16	3.31	0.0354942	0.711491	-2.04475
POLR2F	123	171.3	143.83	183.1	177.46	206.89	0.0355102	1.29516	2.67204
WWOX	14.77	16.67	16.69	12.97	15.02	13.73	0.0355164	0.866827	-4.8895
RITA1	8.73	8.64	10.97	7.83	5.95	7.4	0.0355513	0.74738	-2.39145
CCT8	95.12	76.28	95.76	67.35	76.66	64.22	0.0355515	0.779423	-2.79586
GPR146	18.97	22.19	22.32	17.62	18.9	16.84	0.035579	0.840587	-4.01905
TTC28	3.21	4.43	3.83	4.52	5.51	4.83	0.0355877	1.29548	2.66954
MYBL2	1.4	0.98	1.68	1.96	2.34	1.74	0.0356051	1.48732	1.7431
EFCAB14	11.29	11.5	13.65	9.74	10.33	9.24	0.03563	0.804352	-3.20196
MOSMO	8.49	7.53	9.78	5.7	7.23	6.81	0.0356484	0.765144	-2.60204
TMCO1	43.13	46.48	48.88	37.24	42.31	32.28	0.0357145	0.807499	-3.26071
CCDC68	9.37	12.31	13.13	19.04	16.17	13.81	0.0357218	1.40818	2.02079
SPPL2A	28.08	26.81	32.22	18.83	26.25	21.74	0.0357359	0.767084	-2.62699
PIGQ	111.84	106.58	126.87	97.06	100.63	90.9	0.0357441	0.835792	-3.89015
ANO3	0.22	0.11	0.14	0.28	0.33	0.21	0.0357669	1.73996	1.25019
U2AF1L4	41.38	45.02	47.96	48.23	51.54	52.12	0.0357812	1.13047	5.61183
PPP6C	38.47	37.4	43.36	34.57	32.5	34.7	0.0357898	0.853564	-4.41035
RAD54L2	4.87	3.9	5.03	3.85	3.64	3.04	0.0357939	0.763095	-2.57615
CHTF8	45.48	44.33	47.01	43	37.9	36.05	0.0358031	0.854776	-4.45048
RAD21	70.26	55.66	82.14	42.63	43.21	41.48	0.0358293	0.611944	-1.41609
COX7A2	556.29	614.66	578.38	668.22	626.15	621.17	0.0358362	1.09501	7.56056
FRMD4B	24.46	25.12	35.28	16.16	18.35	15.39	0.0358551	0.588042	-1.30966
SPNS1	31.76	36.13	34.8	39.72	37.63	37.22	0.0358933	1.11568	6.28055
PPT1	67.88	67.32	69.6	49.61	62.43	50.98	0.0358937	0.795999	-3.05483
ZFP433	1.29	1.08	1.85	0.72	0.93	0.11	0.0358942	0.417476	-0.795682
NCSTN	37.34	36.68	46.84	25.68	35.57	25.55	0.0359004	0.718193	-2.10284
ZFP661	3.15	3.45	4.54	2.79	2.55	1.92	0.0359049	0.651799	-1.62525
USP6NL	6.51	5.5	7.24	4.6	5.29	4.64	0.0359231	0.754843	-2.47622
CDK5RAP3	49.68	48.54	51.65	44.29	48.02	46.96	0.0359307	0.929273	-9.59019
SLC27A1	30.57	39.03	40.25	21.14	28.93	29.77	0.0359485	0.726817	-2.18173
NARS	50.99	46.17	58.07	39.52	45.82	37.87	0.0359618	0.793729	-3.01692
0610037L13RIK	35.42	37.11	37.06	41.33	38.21	42.79	0.0359662	1.11625	6.25196
SLC39A1	67.45	69.58	69.14	53.9	64.25	56.95	0.035988	0.849301	-4.27435
MYDGF	104.9	104.69	105.09	126.42	112.16	126.58	0.0360015	1.16042	4.63212
CXCL1	1.38	1.39	0.97	0.75	0.81	0.75	0.0360209	0.617954	-1.44488
WFDC15A	0.21	0.21	0.46	0	0	0	0.0360446	0.00339751	-0.127729
DSCC1	0.28	0.43	0.39	0.08	0.29	0.16	0.03605	0.483228	-0.955801
BOLA2	138.37	175.32	141.01	218.79	170.38	225.1	0.0361057	1.35093	2.29873
PDLIM5	11.82	11.8	13.04	9.93	11.59	9.8	0.0361201	0.854349	-4.43627
SLC35E1	11.07	10.52	12.59	10.47	8.95	8.66	0.0361634	0.821549	-3.54828
TBC1D12	4.26	4.4	5.77	3.17	3.79	3.02	0.036178	0.691679	-1.88771
ABR	21.68	18.63	25.09	13.98	18.86	14.87	0.0361916	0.729523	-2.20751
CALCB	0	0	0.06	0.05	0.1	0.12	0.0362414	4.33333	0.472632
MEN1	31.57	31.15	30.16	26.12	25.41	29.43	0.0362487	0.871667	-5.08912
FPGS	76.45	72	68.4	68.72	63.16	62.74	0.0362579	0.897488	-6.47548
ARPIN	16.2	15.69	17.6	15.59	14.41	13.63	0.0363143	0.881599	-5.55034
IZUMO1R	0.04	0.1	0	0.2	0.09	0.17	0.0363456	3.23776	0.589817
GM46164	0.68	0.84	1.09	0.37	0.54	0.61	0.0363596	0.582855	-1.28813
UGT2B5	3.73	3.92	5.71	8.29	6.96	5.56	0.0363599	1.55751	1.56209
IQGAP2	11.46	11.8	11.17	8.84	9.72	6.65	0.0363898	0.732234	-2.23386
FOXK1	4.61	5.65	6.88	3.36	4.6	3.14	0.0364145	0.64767	-1.60142
DHX15	28.33	26.01	36.7	18.88	22.14	18.85	0.0364454	0.657634	-1.65989
SLC15A4	19.8	21.72	15.95	13.59	12.97	13.32	0.036452	0.693943	-1.90464
IGBP1	67.38	71.43	73.59	62.22	67.17	57.53	0.0364571	0.880039	-5.47281
CTNND1	31.94	34.83	42.79	23.57	31.74	22.4	0.036467	0.7093	-2.02634
OSCAR	0.1	0.05	0.11	0.14	0.26	0.29	0.0364987	2.63498	0.715134
NPTN	63.97	66.42	87.13	47.03	57.79	45.47	0.0365116	0.690929	-1.88216
SLC22A21	4.14	4.33	6.52	2.94	2.93	1.98	0.0365165	0.523778	-1.07501
GNL3L	14.81	13.1	16.52	10.99	11.99	11.98	0.0365235	0.78687	-2.90723
ARF1	389.92	327.43	357.55	315.53	309.89	284.43	0.0365285	0.846451	-4.18765
PRKN	7.43	7.64	6.44	8.24	10.29	8.67	0.036546	1.26449	2.9438
TAZ	49.17	47.68	50.82	39.27	46.56	42.05	0.0365849	0.865988	-4.85634
LSAMP	0.18	0.16	0.11	0.06	0.1	0.1	0.036618	0.580574	-1.27883
MAPRE2	35.2	38.21	39.61	31.64	35.7	32.81	0.036652	0.886129	-5.78759
PIN1RT1	0	0.11	0.12	0.2	0.22	0.2	0.0366841	2.67382	0.704502
NDUFS8	326.31	411.08	359.7	441.77	430.23	536.52	0.0366887	1.28387	2.76533
AURKAIP1	126.59	133.31	130.42	143	145.39	133.88	0.0366986	1.08186	8.70773
DDR1	54.44	61.3	68.35	47.08	54.84	44.85	0.036719	0.797276	-3.07655
EIF4A2	178.61	199.84	248.94	137.97	161.17	133.67	0.0367262	0.689859	-1.87429
NUMA1	25.74	24.33	32.93	18.74	21.87	17.82	0.0367332	0.703987	-1.98282
ATP4A	13.3	16.15	9.77	7.39	7.57	6.08	0.0367513	0.536496	-1.11648
CSNK1G3	38.83	33.05	34.58	29.28	30.05	29.42	0.0367606	0.833651	-3.83502
FAM102B	3.63	4.74	4.78	2.97	3.62	3.12	0.0367849	0.738463	-2.29647
MFN1	45.85	41.4	52.04	38.92	37.87	34.13	0.0368271	0.796329	-3.06041
OSBPL2	33.48	32.2	37.24	31.25	30.22	26.99	0.0368344	0.859507	-4.61378
2210016L21RIK	55.18	60.08	60.87	63.05	68.09	62.85	0.0368527	1.1014	7.10992
CPEB3	20.15	16.71	23.94	12.19	14.14	14.77	0.0368531	0.676003	-1.77694
USP1	10.46	8.66	12.77	6.74	7.66	6.21	0.036863	0.646317	-1.59374
DDA1	43.73	41.3	40.18	35.95	40.21	36.03	0.0369012	0.896017	-6.37786
MDM1	4.01	3.07	3.77	2.39	3.21	2.47	0.0369015	0.74385	-2.35306
CENPT	3.91	4.03	4.62	3.14	3.87	2.99	0.0369047	0.796227	-3.05869
CPEB4	14.74	13.07	20.42	8.24	10.21	8.24	0.0369157	0.553418	-1.17515
SSX9	0.13	0.13	0.07	0.08	0.03	0.03	0.0369197	0.429429	-0.822266
TM7SF3	46.49	37.8	50.44	38.33	33.37	27.37	0.0369314	0.735328	-2.2646
SLMAP	36.84	32.66	42.72	27.77	29.04	26.6	0.0369379	0.743279	-2.34695
MYG1	42.93	44.47	43.55	46.32	47.76	51.36	0.0369424	1.11065	6.54865
2300009A05RIK	86.64	80.17	88.57	103.18	94.16	91.16	0.036949	1.12969	5.64333
BAHD1	7.58	7.74	10.47	5.7	6.81	4.76	0.0369743	0.669678	-1.73518
GCH1	0.37	0.57	0.51	0.57	0.82	0.79	0.0369821	1.50241	1.69999
RHOBTB1	16.03	15.45	13.82	13.21	13.25	12.55	0.0369978	0.861157	-4.67339
AVL9	5.48	4.91	6.91	3.84	4.19	3.55	0.0370055	0.669421	-1.73352
ARHGEF3	15.28	12.58	18	9.48	12.34	9.85	0.0370206	0.6906	-1.87974
PRKD1	3.17	4.48	5.52	1.96	2.76	2.05	0.0370258	0.514158	-1.04503
TMEM35A	5.15	5.63	7.14	3.19	3.9	5.02	0.0370313	0.675836	-1.77581
ZFP316	3.76	4.69	4.87	3.07	3.54	3.55	0.0370778	0.762816	-2.57266
PSMA5	91.55	83.84	79.96	73.29	79.73	69.4	0.0370932	0.871041	-5.06248
GTF3C3	4.81	4.75	6.08	4.18	4.21	3.28	0.0371066	0.746212	-2.37863
NAF1	10.3	8.26	12.26	6.9	7.37	5.8	0.0371697	0.651234	-1.62196
TMEM60	27.87	28.52	30.25	24.78	26.5	27.56	0.0371866	0.909975	-7.43406
SLC25A28	68.82	75.2	80.59	65.42	66.87	61.29	0.0371951	0.861851	-4.69889
LAG3	0.39	0.43	0.52	1	0.65	0.71	0.0372292	1.75949	1.22552
ZFP318	5.47	5.77	7.23	3.99	5.3	3.11	0.0372466	0.671412	-1.74648
CMTM5	0.08	0.32	0.17	0.3	0.49	0.6	0.0372616	2.43106	0.779921
CRELD2	44.97	29.64	42.41	56.32	52.99	54.93	0.0372732	1.40351	2.04054
RRS1	15.18	12.71	17.55	12.63	10.72	9.39	0.0373169	0.720529	-2.12373
PPTC7	9.67	7.94	11.87	6.46	7.39	5.32	0.0373204	0.650307	-1.61658
EIF4G1	78.35	66.95	85.65	58.91	68.08	52.87	0.037365	0.778786	-2.78668
ZMYM1	1.8	1.05	2.34	2.49	3.82	2.82	0.0373734	1.75871	1.22648
MINDY2	13.78	12.22	15.98	11.42	11.49	9.06	0.0374059	0.76157	-2.55717
RP2	6.08	5.64	7.48	3.75	5.38	4.78	0.0374204	0.724522	-2.16025
PTPN3	11.63	10.41	13.72	9.34	9.46	8.1	0.0374427	0.752258	-2.44628
NDUFS6	452.66	485.61	489.4	548.44	500.32	573.89	0.0374658	1.13657	5.37757
PSTPIP2	3.3	3	4.46	2.01	2.34	2.04	0.0374767	0.593979	-1.33496
WDR11	16.96	17.87	20.89	15.1	16.29	13.57	0.0374997	0.806902	-3.24941
PNKD	189.88	192.7	190.55	215.93	210.83	240.67	0.0375162	1.16453	4.52506
AFG3L2	63.41	53.98	66.29	51.11	53.71	45.07	0.0375239	0.816042	-3.43032
VANGL1	16.47	14.06	16.39	14.14	12.88	12.77	0.0375452	0.848049	-4.23585
TFCP2L1	43.03	41.99	52.16	36.03	39.62	32.32	0.0375701	0.787073	-2.91037
SEC23IP	10.71	9.21	12.55	8.41	8.15	7.04	0.0375794	0.72685	-2.18204
ZFP429	2.27	2.38	2.26	1.79	1.39	1.99	0.0375986	0.7483	-2.40163
RAD9B	7.81	9.87	7.49	11.11	10.74	10.84	0.0376163	1.29873	2.644
UBE2M	266.35	299.81	272.81	332.69	295.13	318.91	0.0376199	1.12844	5.6944
TMEM165	26.01	26.27	31.99	18.6	24.44	22.5	0.0376239	0.777746	-2.77181
MTMR14	32.07	36.44	35.88	32.83	29.02	29.29	0.0376473	0.873076	-5.15013
ARCN1	60.19	55.11	68.56	48.14	53.88	46.53	0.0376588	0.807955	-3.26937
CLMN	24.38	22.2	27.57	19.47	21.11	19.11	0.03766	0.804998	-3.21386
FAM174A	16.76	16.45	19.22	10.9	15.75	10.46	0.0376603	0.707818	-2.01404
PGRMC2	37.08	38.85	40.58	36.7	35.78	32.77	0.0376678	0.903358	-6.89496
YOD1	0.84	0.89	1.25	0.61	0.51	0.6	0.037669	0.577606	-1.26687
HBA-A1	3108.87	2130.86	2112.01	3320.58	3291.36	4513.04	0.0376739	1.51324	1.67057
ATP6V1H	67.12	59.55	64.32	54.98	60.35	52.02	0.0376962	0.876226	-5.29157
HOXB2	25.81	28.06	30.5	22.14	26.26	22.25	0.0377098	0.837389	-3.93223
ATIC	12.63	14.68	17	9.8	12.42	10.73	0.0377151	0.743642	-2.35083
GUCY2F	0.1	0.08	0.08	0.07	0.02	0.03	0.0377155	0.467681	-0.914643
ARFIP1	19.27	18.63	24.99	14.5	16.28	13.45	0.0377287	0.703306	-1.97735
YWHAQ	134.61	130.87	157.78	117.64	120.32	108.23	0.037802	0.817915	-3.46963
CEACAM1	9.22	9.81	9.19	6.19	1.99	6.1	0.0378053	0.506077	-1.0207
PSMB3	330.01	334.86	310.37	397.45	349.33	417.77	0.0378066	1.19412	3.88878
IBTK	7.39	7.56	9.74	5.55	5.68	5.72	0.0378129	0.686551	-1.85027
DENND4C	7.21	7.08	9.37	4.81	6.51	5.64	0.0378553	0.716858	-2.09104
FKBP9	30.42	39.78	37.82	24.58	28.8	28.88	0.0378817	0.761532	-2.5567
SPATA7	8.61	7.93	10.28	6.28	6.96	7	0.0378908	0.754688	-2.47441
IFT88	17.4	16.87	20.3	15.09	15.06	14.18	0.0379163	0.812361	-3.35535
GM5917	0.75	0.41	0.63	0.37	0	0.32	0.0379163	0.386503	-0.731144
SREBF1	11.07	14.48	14.31	9.49	11.39	8.98	0.0379423	0.749141	-2.41099
RASSF7	30.87	29.95	34.45	25.2	29.9	25.07	0.037965	0.841508	-4.04469
PPP1R14A	8.24	9.23	14.68	14.06	19.35	17.16	0.0379857	1.57289	1.52828
LST1	5.97	5.77	4.98	7.01	10.77	9.81	0.0379947	1.65	1.38247
NME3	53.63	62.55	52.81	67.79	63.66	66.39	0.0380011	1.17072	4.37399
METTL7A1	316.55	406.36	343.54	265.87	308.14	253.77	0.0380481	0.776202	-2.74998
FBXL3	28.54	24.95	37.64	16.12	22.08	18.63	0.0380813	0.623627	-1.4729
LOXL1	6.8	6.14	8.95	8.45	11	11.04	0.0380965	1.39282	2.08749
MDH2	705.22	704.95	700.56	686.71	647.26	654	0.0381043	0.94184	-11.7765
UGT1A6A	1.68	0.99	1.71	0.88	0.7	0.6	0.0381047	0.498061	-0.997295
GYS1	18.64	21.32	20.16	16.81	18.5	14.59	0.0381224	0.830015	-3.74457
GTF2H5	85.74	86.64	78.45	90.07	94.29	104.31	0.0381272	1.15086	4.90287
GM2001	0	1.28	0	1.68	3.81	1.88	0.0381331	5.74669	0.396356
TMED10	86.53	81.53	94.1	74.33	81.51	73.19	0.0381628	0.873628	-5.17443
FKBP14	7.42	6.03	8.45	4.41	5.89	5.32	0.0381728	0.713281	-2.06
TCF20	4.03	4.41	5.17	3.2	3.71	3.68	0.0382033	0.778153	-2.77762
CCDC87	0.32	0.26	0.19	0.19	0.06	0.14	0.0382039	0.508409	-1.02764
UBE2H	30.86	33.16	40.12	24.44	29.91	24.84	0.0382061	0.760426	-2.54307
ZFP488	94.48	82.57	87.61	98.66	101.12	97.84	0.0382077	1.12454	5.86126
TIMP1	0.43	0	0.9	1.11	0.98	1.73	0.0382113	2.86797	0.657665
JUN	14.06	10.09	12.85	8.55	10.41	6.79	0.0382306	0.695971	-1.92001
NFIC	71.56	86.42	80.85	64.42	70.89	64.49	0.0382411	0.83658	-3.91083
AKAP13	9.83	7.96	9.91	7.15	7.78	6.92	0.0382518	0.788832	-2.93787
SPON2	0.05	0.05	0.05	0.18	0.15	0.09	0.0383097	2.76471	0.681362
FAM171A1	17.96	18.95	22.69	16.13	16.36	14.14	0.0383128	0.782394	-2.83937
TTI2	5.8	5.55	6.97	5.17	4.74	4.46	0.038375	0.784424	-2.8698
PAM	52.89	53.01	66.82	42.82	45.67	40.65	0.0384178	0.747688	-2.39485
EZH2	3.79	3.77	3.71	3.08	2.84	3.48	0.038427	0.834117	-3.8469
BUD23	43.44	47.59	43.32	46.97	49.56	50.88	0.038427	1.09721	7.39921
FARP2	5.33	4.71	5.65	3.09	4.7	3.72	0.0384445	0.733639	-2.24774
STK38L	6.9	7.22	7.58	5.49	6.81	5.65	0.0384509	0.827213	-3.67746
POLR2B	14.91	17.57	19.06	13.33	14.88	12.5	0.0384633	0.789884	-2.95454
DGKA	21.77	24.6	21.87	19.34	21.19	19.41	0.0384901	0.878376	-5.39234
RHEB	96.64	92.58	98.94	77.14	90.76	84.75	0.0385104	0.876771	-5.31679
LGR4	45.39	32.81	42.59	30.81	29.35	25.69	0.0385199	0.710745	-2.03845
PPM1A	35.81	34.65	40.7	30.65	32.11	30.64	0.038557	0.840235	-4.0093
SH3BP5L	16.86	16.14	19.01	15.23	15.48	13.04	0.0385627	0.841194	-4.0359
FXN	39.07	41.04	40.93	45.75	41.9	46.7	0.0385965	1.10996	6.58726
TMEM135	38.27	39.07	46.39	34.01	34.64	31.36	0.0385989	0.808297	-3.27591
SLC37A3	21.48	19.18	21.06	16.32	19.47	15.93	0.0386061	0.837986	-3.94817
TPH1	0.19	0.13	0.07	0	0.02	0.06	0.0386127	0.211196	-0.447121
ARXES2	1.55	1.3	1.24	1.05	1.04	0.56	0.0386261	0.64818	-1.60434
GM5820	1.69	2.3	4.03	3.98	4.71	5.61	0.0386323	1.78275	1.19773
CAR5B	37.71	40.9	40.67	44.22	41.31	43.35	0.0387149	1.08048	8.84892
TRIAP1	23.98	24.71	24.85	23.06	20.65	19.33	0.0387163	0.857226	-4.53371
LOC100862468	38.34	41.05	30.1	25.28	25.06	28.54	0.0387699	0.720439	-2.12291
PRPF38A	10.88	11.83	13.22	10.88	9.09	9.76	0.0388316	0.827457	-3.68322
RFK	71.94	77.62	96.32	52.66	64.25	63.18	0.0388469	0.732434	-2.23583
DNAJC16	7.22	6.6	9.13	5.47	6.28	4.2	0.0388537	0.695029	-1.91285
FEM1C	3.55	2.87	4.85	1.73	2.73	1.65	0.0388669	0.542269	-1.13603
FGD1	4.08	4.18	4.77	2.9	3.84	3.67	0.0389168	0.798972	-3.10579
HERC3	15.03	12.79	13.97	10.78	12.63	8.95	0.0389709	0.774364	-2.72439
SLBP	14.24	14.87	18.04	10.33	13.52	12.49	0.0389944	0.770746	-2.67522
CDK5RAP1	8.34	8.19	8.56	6.65	6.94	4.76	0.039005	0.731399	-2.22569
105247125	20.13	8.84	19.25	11.16	1.27	0.37	0.0390325	0.265496	-0.52416
GM46735	2.38	2.96	2.25	1.61	2.07	1.97	0.0390356	0.744502	-2.36007
CACNG5	0.02	0.05	0.03	0	0	0.02	0.0390775	0.223301	-0.463716
CASP9	10.58	10.78	13.93	8.52	9.9	6.95	0.0391073	0.718924	-2.10934
RIPK4	5.65	6.89	7.76	4.37	5.71	4.78	0.0391376	0.732059	-2.23215
BRPF3	11.84	11.9	14.47	10.73	10.28	9.41	0.0391555	0.796143	-3.05726
4930447C04RIK	0.52	0.56	0.62	0.62	0.69	0.65	0.0391618	1.15267	4.84889
NOL12	25.84	29.88	28.54	31.6	31.53	32.46	0.0392102	1.13446	5.45623
SNX2	48.49	49.09	60.26	39.17	44.41	39.79	0.0392525	0.781618	-2.8279
XPR1	23.26	19.2	22.31	19.66	17.61	15.96	0.0392701	0.821839	-3.5547
ATPAF1	18.88	18.43	20.34	16.99	17.58	17.94	0.0392933	0.910846	-7.511
CACHD1	4.17	4.85	6.09	3.19	3.88	3.02	0.03933	0.667836	-1.72332
CUL4A	26.74	23.98	33.28	18.49	21.31	18.66	0.039344	0.695963	-1.91996
SERPINE3	0	0.04	0.05	0.08	0.22	0.16	0.0393913	4.97849	0.431779
TMEM129	17.46	19.15	20.87	16.53	16.97	15.26	0.0393956	0.848303	-4.2436
OLFR1392	0.25	0.18	0.48	0	0	0	0.0394161	0.00328587	-0.127126
TMEM117	6.04	6.49	5.73	3.57	5.45	3.72	0.0394207	0.69775	-1.93367
RAB35	29.77	29.67	37.61	23.85	27.55	22.43	0.0394236	0.760749	-2.54704
PTRH1	8.12	7.14	6.27	5.58	5.21	5.71	0.0394376	0.766405	-2.61821
NAA25	6.89	5.71	6.97	5.26	5.45	5.04	0.0394391	0.804833	-3.21082
USP10	47.69	41.32	45.93	41.25	39.12	37.78	0.0394845	0.875577	-5.26185
ATP6V1A	158.22	120.19	143.06	106.4	114.69	99.93	0.0394859	0.761669	-2.55839
CDYL2	1.58	1.61	1.39	1.27	1.39	1.31	0.0394997	0.866899	-4.89236
MZT1	15.66	17.59	24.36	9.92	11.23	10.53	0.0395015	0.549928	-1.1627
SERTAD3	9.65	9.35	12.71	6.96	6.85	8.16	0.0395178	0.69287	-1.89659
GK	265.25	204.33	204.24	161.57	181.15	149.59	0.0395771	0.730627	-2.21818
GRRP1	3.53	6.78	6.93	8.31	8.77	10.04	0.0395843	1.57299	1.52806
PSMC6	68.08	61.45	69.16	52.99	62.05	48.48	0.0396069	0.822993	-3.58044
FAM205A4	0.49	1.19	1.5	0.26	0.09	0	0.0396162	0.110902	-0.316486
KATNAL2	0.36	0.23	0.4	0.11	0.26	0.13	0.0396484	0.506546	-1.02209
RAB1A	155.83	142.98	162.3	130.12	141.94	111.94	0.0396816	0.832774	-3.81284
LRBA	28.82	27.84	41.67	16.11	21.09	20.22	0.0396829	0.583965	-1.29269
66598	0.63	0.76	0.63	0.87	1.24	0.94	0.0396969	1.50914	1.68156
GM46487	0.18	0.03	0.09	0.28	0.27	0.16	0.039702	2.35314	0.809587
TMEM11	51.15	47.7	45.68	44.88	42.96	42.47	0.039708	0.901614	-6.76505
MRPS36	165.89	178.85	156.52	187.88	215.99	184.91	0.0397089	1.1746	4.28456
EPS15	17.68	15.03	20.96	12.64	14	11.58	0.0397197	0.712146	-2.05031
COPB2	75.42	67.88	79.04	62.72	64.81	63.09	0.0397322	0.857338	-4.53756
ARAP1	14.93	15	16.04	18	19.24	16.32	0.0397448	1.1651	4.51085
RAB3IP	202.58	180.39	201.54	180.8	174.96	165.01	0.0397854	0.890952	-6.062
SHROOM1	2.83	2.81	2.61	3.56	3.47	2.95	0.0397864	1.20962	3.62651
MSH6	6.67	5.27	7.95	4	4.09	4.08	0.0397876	0.611924	-1.41599
DNAJC14	24.14	25.32	31.5	19.2	22.76	18.91	0.0398026	0.751862	-2.44175
DCX	0.01	0	0.01	0.02	0.05	0.03	0.0398378	4.47826	0.462265
BRCA2	0.55	0.78	0.81	0.48	0.53	0.4	0.0398518	0.659356	-1.67033
TMEM131	12.95	11.92	14.88	9.96	11.97	9.99	0.039857	0.803034	-3.17791
CDK8	30.37	27.4	32.46	24.56	27.93	24.45	0.0398776	0.852715	-4.38262
MORF4L1	121.49	130.93	173.47	84.29	93.37	94.71	0.0398834	0.639534	-1.55605
ILF3	9.55	9.44	13.35	6.73	7.38	6.17	0.0399118	0.627122	-1.49057
PTGFR	3.27	4.34	5.01	2.89	3.14	2.14	0.0399182	0.647469	-1.60028
PKD2L2	0.14	0.19	0.22	0.36	0.29	0.23	0.0400055	1.59675	1.47921
SLC16A12	30.89	41.13	43.73	27.26	28.34	24.09	0.0400168	0.688475	-1.86417
NNT	91.3	112.47	127.9	72.31	90.43	75.65	0.040027	0.718759	-2.10786
EIF4E1B	0.33	0.39	0.32	0.22	0.27	0.1	0.0400339	0.568552	-1.23138
ADAMTS15	12.83	7.05	9.67	4.03	5.09	4.35	0.0401215	0.455893	-0.884899
ZBTB10	2.45	2.18	2.9	1.74	1.96	1.89	0.0401307	0.742466	-2.3383
ARL1	49.15	42.85	68.91	29.09	38.3	24.52	0.0401342	0.571197	-1.24159
RPS20	71.31	83.09	85.62	92.94	88.35	104.61	0.0401524	1.19115	3.94378
FMNL1	99.59	83.25	68.25	56.83	60.97	50.48	0.0401525	0.670202	-1.73858
AIRE	0	0.24	0.35	0.37	0.85	0.61	0.0401562	3.09106	0.614036
RNASEH1	8.99	9.48	11.45	7.33	7.54	7.89	0.0401893	0.760719	-2.54667
TRNAU1AP	41.31	47.15	39.64	52.57	46.33	49.84	0.0401938	1.16112	4.61341
JPT1	16.59	24.18	20.92	25.01	27	28.97	0.0402498	1.31268	2.54058
LYPLA1	294.88	204.07	280.04	167.5	193.12	161.82	0.0402708	0.670665	-1.74159
ACAD12	12.73	12.16	12.99	11.02	10.8	8.45	0.0402995	0.799118	-3.10834
SMAD5	8.24	9.66	10.31	7.64	8.27	6.1	0.0403629	0.780243	-2.80775
PRKRIP1	9.74	10.61	10.7	11.62	11.2	13.01	0.0403902	1.15393	4.81218
INTS10	12.92	11.17	13.38	10.41	10.53	10.09	0.0403993	0.828143	-3.69949
KLHDC9	20.59	18.52	17.55	17.49	15.36	15.86	0.0404076	0.859697	-4.62058
PGRMC1	126.09	152.54	149.9	105.05	131.31	111.72	0.040415	0.812266	-3.35346
CCNI	200.79	197.97	262.04	141.55	180.37	156.17	0.0404505	0.723503	-2.15083
ZBP1	1.04	0.96	1.34	1.79	2.67	3.48	0.0404751	2.37601	0.800546
APBA3	54.06	52.98	46.82	64.54	56.96	56.51	0.0405142	1.15696	4.72628
TMEM161A	19.41	19.45	19.4	17.23	18.42	16.16	0.0405149	0.889295	-5.965
VAMP7	14.53	11.53	15.15	9.03	11.31	11.08	0.0405223	0.762454	-2.56814
C330007P06RIK	16.3	12.96	18.61	10.13	12.53	10.69	0.0405264	0.696698	-1.92557
STRBP	6.26	6.41	7.43	4.81	6.23	4.96	0.0405339	0.79605	-3.0557
LRP4	2.73	2.89	3.33	1.47	2.62	1.95	0.0406292	0.674969	-1.77
UBLCP1	28.45	25.33	31.62	22.18	23.3	22.54	0.0406589	0.796494	-3.06322
RSLCAN18	0.7	0.91	1.14	0.44	0.55	0.64	0.0406811	0.593171	-1.33147
RPN1	103.72	90.92	108.2	85.2	89.92	81.99	0.0406829	0.848998	-4.26495
SPO11	0.12	0.06	0.07	0	0.06	0	0.0406971	0.249012	-0.500017
ETFA	272.37	267.5	259.91	218.68	244.03	189.9	0.0407235	0.815988	-3.42919
TRAF6	5.77	6.02	7.79	4.3	4.84	4.49	0.0407239	0.696165	-1.9215
ENDOG	86.56	84.35	78.11	101.32	87.71	103.9	0.0407358	1.17633	4.24597
AIFM1	93.16	89.34	98.23	75.83	89.6	77.3	0.0407521	0.86464	-4.80398
PLEKHA3	23.57	23.19	31.25	16.95	21.57	16.63	0.0407859	0.706972	-2.00708
PIN4	80.36	62.99	79.17	81.82	96.63	95.6	0.0407919	1.23157	3.31486
RNF145	37.97	34.03	49.77	26.19	29.68	23.5	0.040796	0.651811	-1.62532
CMTR2	1.38	1.75	1.83	1.43	1.21	1.1	0.0407973	0.754181	-2.46849
FOXD1	0.6	0.72	0.53	0.85	1.15	1.46	0.040802	1.86886	1.1075
NPR2	19.02	18.49	19.87	20.5	21.66	23.8	0.0408072	1.14952	4.94344
AP3S2	14.91	14.25	15.99	13.89	13.31	13.38	0.0408143	0.898789	-6.56418
AKT2	54.47	51.93	59.43	51.78	48.51	45.06	0.0408265	0.876502	-5.30433
POLR2I	102.16	95.26	90.99	127.92	103.62	125.86	0.0408425	1.23921	3.21979
ABCA5	2.48	2.25	3.31	1.68	1.94	1.53	0.040843	0.640681	-1.56233
USO1	29.07	23.08	32.88	18.52	23.04	18.62	0.0408815	0.707761	-2.01357
LIN7B	0.67	0.94	1.02	1.77	1.91	3.19	0.040885	2.61033	0.722134
FOXO1	15.78	17.3	17.96	15.9	14.83	14.7	0.0408857	0.890093	-6.01133
CAGE1	0.71	0.63	0.92	0.38	0.57	0.55	0.0408941	0.664163	-1.70004
4930467E23RIK	6.49	4.73	8.37	3.84	4.18	2.41	0.0409015	0.532486	-1.10317
PXMP4	222.91	233.54	200.93	185.13	189.17	194.46	0.0409471	0.865193	-4.82532
PRDM11	0.49	0.65	0.6	0.33	0.46	0.14	0.0409524	0.535284	-1.11243
TRPV5	6.5	8.03	5.61	4.96	5.29	3.14	0.0409839	0.664896	-1.70465
PDCD10	22.23	20.86	28.16	17.52	19.41	14.87	0.0409883	0.727029	-2.18373
NDUFB2	276.53	322.67	275.92	331.12	321.52	367.01	0.0409932	1.16515	4.50942
ASH2L	18.51	19.23	22.39	15.51	18.46	14.5	0.0410223	0.806096	-3.23429
SMARCAL1	7.66	7.5	9.54	6.03	6.42	6.04	0.0410459	0.748614	-2.40511
COA5	44.2	44.11	54.23	39.7	38.97	34.54	0.0411278	0.794238	-3.02533
GINM1	98.87	110.22	111.98	86.14	101.58	90.52	0.0411323	0.866604	-4.88062
SIK1	47.74	59.14	51.4	20.63	40.47	40.14	0.0411387	0.639633	-1.55659
TMSB15L	3.31	4.09	5.45	1.75	2.78	2.9	0.0411388	0.578309	-1.26969
KCNA1	0.06	0.02	0.02	0.1	0.1	0.05	0.0411511	2.45631	0.770962
ARPP21	0.19	0.22	0.18	0.32	0.39	0.25	0.0411626	1.62395	1.42777
ZFP469	0.03	0.01	0.02	0	0	0.01	0.0412209	0.206349	-0.440555
RBM4	13.81	11.76	15.73	15.86	19.66	16.92	0.0412536	1.26971	2.89319
ARL5C	0.24	0.24	0.26	0.45	0.71	0.44	0.0412587	2.15747	0.900894
RCN3	18.97	21.41	30.1	27.7	38.38	39.71	0.041261	1.50097	1.70399
CREBL2	9.96	9.65	12.26	8.43	8.67	7.52	0.0413	0.772535	-2.69933
PIAS3	10.98	11.5	13.8	9.42	10.69	8.57	0.0413611	0.790536	-2.96495
GOLPH3	52.11	45.89	66.04	34.95	43.29	34.02	0.0413679	0.684351	-1.83458
PES1	36.96	31.07	35.62	29.05	29.06	28.39	0.0414109	0.834544	-3.85784
MYNN	4.59	4.2	5.76	3.31	3.75	3.26	0.0414128	0.709338	-2.02666
KATNAL1	4.8	4.4	4.39	3.55	4.12	2.96	0.0414464	0.782241	-2.8371
CRLS1	36.7	35.39	41.79	34.72	32.05	30.08	0.0414772	0.850461	-4.31056
[truncated: 427 more rows]
