# Supplementary material for: Exploring the mechanism underlying hyperuricemia using comprehensive research on multi-omics
Source: Sci Rep. 2023 May 3;13:7161. doi: 10.1038/s41598-023-34426-y (PMC10156710; doi:10.1038/s41598-023-34426-y)
Supplement: Supplementary file 3 — Supplementary Information 3. [file 41598_2023_34426_MOESM3_ESM.xlsx]

## Sheet: Sheet1
Query	Match	HMDB	PubChem	KEGG	SMILES	Comment	sample
(S)-Leucic acid	Hydroxyisocaproic acid	HMDB0000746	83697	NA	CC(C)C[C@@H](C(=O)O)O	1	urine
1,3-Dimethyluric acid	1,3-Dimethyluric acid	HMDB0001857	70346	NA	CN1C2=C(C(=O)N(C1=O)C)NC(=O)N2	1	urine and serum
1,7-Dimethyluric acid	1,7-Dimethyluric acid	HMDB0011103	91611	C16356	CN1C2=C(NC1=O)NC(=O)N(C2=O)C	1	urine
1-Methyluric acid	1-Methyluric acid	HMDB0003099	69726	C16359	CN1C(=O)C2=C(NC(=O)N2)NC1=O	1	urine and serum
1-Methylxanthine	1-Methylxanthine	HMDB0010738	80220	C16358	CN1C(=O)C2=C(NC1=O)N=CN2	1	urine
2-(14,15-Epoxyeicosatrienoyl) glycerol	2-(14,15-Epoxyeicosatrienoyl) Glycerol	HMDB0013651	53481916	NA	CCCCCC1C(O1)C/C=C\C/C=C\C/C=C\CCCC(=O)OC(CO)CO	1	serum
2,4-Dihydroxybenzoic acid	2,4-Dihydroxybenzoic acid	HMDB0029666	1491	NA	C1=CC(=C(C=C1O)O)C(=O)O	1	serum
2,6-Dihydroxypurine	Xanthine	HMDB0000292	1188	C00385	C1=NC2=C(N1)C(=O)NC(=O)N2	1	serum
2-Hydroxy-3-methylbutanoic acid	2-Hydroxy-3-methylbutyric acid	HMDB0000407	99823	NA	CC(C)C(C(=O)O)O	1	serum
2-Hydroxybutyric acid	2-Hydroxybutyric acid	HMDB0000008	11266	C05984	CCC(C(=O)O)O	1	serum
2-Hydroxycinnamic acid	2-Hydroxycinnamic acid	HMDB0002641	637540	C01772	C1=CC=C(C(=C1)/C=C/C(=O)O)O	1	urine
2-Hydroxyhippuric acid	Salicyluric acid	HMDB0000840	10253	C07588	C1=CC=C(C(=C1)C(=O)NCC(=O)O)O	1	urine
2-Hydroxyphenylalanine	o-Tyrosine	HMDB0006050	91482	NA	C1=CC=C(C(=C1)CC(C(=O)O)N)O	1	serum
2-Phenylpropionic acid	2-Phenylpropionate	HMDB0011743	2724622	NA	CC(C1=CC=CC=C1)C(=O)O	1	urine
3',5,7-Trihydroxy-4'-methoxyflavanone	Hesperetin	HMDB0005782	72281	C01709	COC1=C(C=C(C=C1)[C@@H]2CC(=O)C3=C(C=C(C=C3O2)O)O)O	1	urine
3-Methoxytyramine	3-Methoxytyramine	HMDB0000022	1669	C05587	COC1=C(C=CC(=C1)CCN)O	1	urine
3-Phenyllactic acid	Phenyllactic acid	HMDB0000779	3848	C01479	C1=CC=C(C=C1)CC(C(=O)O)O	1	serum
4-Acetamidobutyric Acid	4-Acetamidobutanoic acid	HMDB0003681	18189	C02946	CC(=O)NCCCC(=O)O	1	urine
4-Deacetylneosolaniol	4-Deacetylneosolaniol	HMDB0036158	5352437	C19748	CC(=O)OCC12CC(O)C(C)=CC1OC1C(O)C(O)C2(C)C11CO1	1	urine
4-Oxoproline	4-Oxoproline	METPA0228	NA	C01877	NA	1	urine
5,6-Dihydroxyindole-2-Carboxylic Acid	5,6-Dihydroxyindole-2-carboxylic acid	HMDB0001253	119405	C04185	C1=C2C=C(NC2=CC(=C1O)O)C(=O)O	1	urine
5-Hydroxyindole-3-acetic acid	5-Hydroxyindoleacetic acid	HMDB0000763	1826	C05635	C1=CC2=C(C=C1O)C(=CN2)CC(=O)O	1	serum
5-Hydroxytryptophan	5-Hydroxy-L-tryptophan	HMDB0000472	144	C00643	C1=CC2=C(C=C1O)C(=CN2)CC(C(=O)O)N	1	serum
6-Methylquinoline	6-Methylquinoline	HMDB0033115	7059	NA	CC1=CC2=C(C=C1)N=CC=C2	1	urine
7-Ketolithocholic acid	Nutriacholic acid	HMDB0000467	53477693	NA	C[C@@H](CCC(=O)O)C1CC[C@@H]2[C@@]1(CC[C@H]3[C@H]2C(=O)C[C@H]4[C@@]3(CC[C@H](C4)O)C)C	1	serum
7-Methylxanthine	7-Methylxanthine	HMDB0001991	68374	C16353	CN1C=NC2=C1C(=O)NC(=O)N2	1	serum
Acetaminophen glucuronide	Acetaminophen glucuronide	HMDB0010316	83944	NA	CC(=O)NC1=CC=C(C=C1)O[C@H]2[C@@H]([C@H]([C@@H]([C@H](O2)C(=O)O)O)O)O	1	urine
Acetyl-L-carnitine	L-Acetylcarnitine	HMDB0000201	7045767	C02571	CC(=O)OC(CC(=O)[O-])C[N+](C)(C)C	1	serum
Ala-trp	Alanyltryptophan	HMDB0013209	85362	C00806	C[C@@H](C(=O)N[C@@H](CC1=CC2=CC=CC=C2N1)C(=O)O)N	1	urine
aminoimidazole carboxamide ribonucleotide	AICAR	HMDB0001517	65110	C04677	C1=NC(=C(N1[C@H]2[C@@H]([C@@H]([C@H](O2)COP(=O)(O)O)O)O)N)C(=O)N	1	urine
Benzoic acid	Benzoic acid	HMDB0001870	243	C00539	C1=CC=C(C=C1)C(=O)O	1	urine
Betaine	Betaine	HMDB0000043	247	C00719	C[N+](C)(C)CC(=O)[O-]	1	serum
Caffeine	Caffeine	HMDB0001847	2519	C07481	CN1C=NC2=C1C(=O)N(C(=O)N2C)C	1	urine and serum
Capryloylglycine	Capryloylglycine	HMDB0000832	84290	NA	CCCCCCCC(=O)NCC(=O)O	1	urine
Chlorogenic acid	Chlorogenic acid	HMDB0003164	1794427	C00852	C1[C@H]([C@H]([C@@H](C[C@@]1(C(=O)O)O)OC(=O)/C=C/C2=CC(=C(C=C2)O)O)O)O	1	urine
Chlortetracycline	Chlortetracycline	NA	54675777	C06571	CN(C)1C(O)=C(C(N)=O)C(=O)2(O)C(O)=C3C(=O)c4c(O)ccc(Cl)c4(C)(O)3C12	1	urine
D-(-)-Fructose	D-Fructose	HMDB0000660	439709	C02336	C([C@@H]1[C@H]([C@@H]([C@](O1)(CO)O)O)O)O	1	serum
D-Ala-D-Ala	D-Alanyl-D-alanine	HMDB0003459	5460362	C00993	C[C@H](C(=O)N[C@H](C)C(=O)O)N	1	urine
dAMP	Deoxyadenosine monophosphate	HMDB0000905	12599	C00360	C1[C@@H]([C@H](O[C@H]1N2C=NC3=C2N=CN=C3N)COP(=O)(O)O)O	1	urine
Decanoylcarnitine	Decanoylcarnitine	HMDB0000651	10245190	NA	CCCCCCCCCC(=O)OC(CC(=O)[O-])C[N+](C)(C)C	1	urine
D-Glucuronic acid	D-Glucuronic acid	HMDB0000127	94715	C00191	[C@@H]1([C@@H]([C@H](O[C@@H]([C@@H]1O)O)C(=O)O)O)O	1	urine
Diphenylamine	Diphenylamine	HMDB0032562	11487	C11016	C1=CC=C(C=C1)NC2=CC=CC=C2	1	urine
DL-Tryptophan	D-Tryptophan	HMDB0013609	9060	C00525	C1=CC=C2C(=C1)C(=CN2)C[C@H](C(=O)O)N	1	urine
Docosahexaenoic acid	Docosahexaenoic acid	HMDB0002183	445580	C06429	CC/C=C\C/C=C\C/C=C\C/C=C\C/C=C\C/C=C\CCC(=O)O	1	urine
D-Phenylalanine	D-Phenylalanine	METPA0264	NA	C02265	NA	1	urine
Ecgonine methyl ester	Ecgonine methyl ester	HMDB0006406	443844	C12448	CN1C2CCC1[C@H]([C@H](C2)O)C(=O)OC	1	urine
Elaidic acid	Elaidic acid	HMDB0000573	637517	C01712	CCCCCCCC/C=C\CCCCCCCC(=O)O	1	serum
Enrofloxacin	Enrofloxacin	HMDB0029861	71188	NA	CCN1CCN(CC1)C2=C(C=C3C(=C2)N(C=C(C3=O)C(=O)O)C4CC4)F	1	serum
Epicatechin	Epicatechin	HMDB0001871	72276	C09727	C1[C@H]([C@H](OC2=CC(=CC(=C21)O)O)C3=CC(=C(C=C3)O)O)O	1	urine
Ethylmalonic acid	Ethylmalonic acid	HMDB0000622	11756	NA	CCC(C(=O)O)C(=O)O	1	urine
Eucalyptol	Eucalyptol	HMDB0004472	2758	C09844	CC1(C2CCC(O1)(CC2)C)C	1	urine
gamma-Glutamylleucine	gamma-Glutamylleucine	HMDB0011171	4524287	NA	CC(C)C[C@@H](C(=O)O)NC(=O)CC[C@@H](C(=O)O)N	1	serum
Genistein	Genistein	HMDB0003217	5280961	C06563	C1=CC(=CC=C1C2=COC3=CC(=CC(=C3C2=O)O)O)O	1	urine
Glycoursodeoxycholic acid	Glycoursodeoxycholic acid	HMDB0000708	12310288	NA	C[C@H](CCC(=O)NCC(=O)O)[C@H]1CC[C@@H]2[C@@]1(CC[C@H]3[C@H]2[C@H](C[C@H]4[C@@]3(CC[C@H](C4)O)C)O)C	1	urine
Glycylproline	Glycylproline	HMDB0000721	79101	NA	C1CC(N(C1)C(=O)CN)C(=O)O	1	urine
Guanine	Guanine	HMDB0000132	764	C00242	C1=NC2=C(N1)C(=O)N=C(N2)N	1	urine
Guggulsterone	Guggulsterone	HMDB0002726	643658	NA	C/C(=C/1\C(=O)C[C@@H]2[C@@]1(CC[C@@H]3[C@@H]2CCC4=CC(=O)CC[C@]34C)C)/OC	1	serum
Harmine	Harmine	HMDB0030311	5280953	C06538	CC1=NC=CC2=C1NC3=C2C=CC(=C3)OC	1	urine
Hexanoylcarnitine	Hexanoylcarnitine	HMDB0000705	6426853	NA	CCCCCC(=O)OC(CC(=O)[O-])C[N+](C)(C)C	1	serum
Indole	Indole	HMDB0000738	798	C00463	C1=CC=C2C(=C1)C=CN2	1	urine
Indole-3-acetic acid	Indoleacetic acid	HMDB0000197	802	C00954	C1=CC=C2C(=C1)C(=CN2)CC(=O)O	1	urine
Isoferulic acid	Isoferulic acid	HMDB0000955	736186	C10470	COC1=C(C=C(C=C1)/C=C/C(=O)O)O	1	urine
isoleucine	L-Isoleucine	HMDB0000172	6306	C00407	CC[C@H](C)[C@@H](C(=O)O)N	1	serum
Isoproterenol	Isoproterenol	HMDB0015197	3779	C07056	CC(C)NCC(C1=CC(=C(C=C1)O)O)O	1	urine
Kahweol	Kahweol	HMDB0035602	4480653	C09893	CC12C=CC3=C(C1CCC45C2CCC(C4)C(C5)(CO)O)C=CO3	1	urine
L-(+)-Tartaric acid	D-Glyceraldehyde 3-phosphate	NA	3418	C00118	NA	1	urine
L-Histidine	L-Histidine	HMDB0000177	6274	C00135	C1=C(NC=N1)C[C@@H](C(=O)O)N	1	urine
L-Hydroxyproline	4-Hydroxyproline	HMDB0000725	5810	C01157	C1[C@H](CN[C@@H]1C(=O)O)O	1	serum
Licochalcone A	Licochalcone A	HMDB0029514	45934446	NA	COC1=C(\C=C/C(=O)C2=CC=C(O)C=C2)C=C(C(O)=C1)C(C)(C)C=C	1	serum
L-Kynurenine	L-Kynurenine	HMDB0000684	161166	C00328	C1=CC=C(C(=C1)C(=O)C[C@@H](C(=O)O)N)N	1	serum
L-Pyroglutamic acid	Pyroglutamic acid	HMDB0000267	7405	C01879	C1CC(=O)N[C@@H]1C(=O)O	1	urine
L-serine	L-Serine	HMDB0000187	5951	C00065	C([C@@H](C(=O)O)N)O	1	serum
L-Theanine	L-Theanine	HMDB0034365	439378	C01047	CCNC(=O)CCC(C(=O)O)N	1	urine
L-Threonine	L-Threonine	HMDB0000167	6288	C00188	C[C@H]([C@@H](C(=O)O)N)O	1	urine and serum
Maltotriose	Maltotriose	HMDB0001262	439586	C01835	C([C@@H]1[C@H]([C@@H]([C@H]([C@H](O1)O[C@@H]2[C@H](O[C@@H]([C@@H]([C@H]2O)O)O[C@@H]3[C@H](OC([C@@H]([C@H]3O)O)O)CO)CO)O)O)O)O	1	urine
Methionine	L-Methionine	HMDB0000696	6137	C00073	CSCC[C@@H](C(=O)O)N	1	urine
Methionine sulfoxide	Methionine sulfoxide	HMDB0002005	847	C02989	CS(=O)CCC(C(=O)O)N	1	urine
Mezlocillin	Mezlocillin	HMDB0015083	656511	C07221	CC1([C@@H](N2[C@H](S1)[C@@H](C2=O)NC(=O)[C@@H](C3=CC=CC=C3)NC(=O)N4CCN(C4=O)S(=O)(=O)C)C(=O)O)C	1	serum
N4-Acetylcytidine	N4-Acetylcytidine	HMDB0005923	107461	NA	CC(=O)NC1=NC(=O)N(C=C1)[C@H]2[C@@H]([C@@H]([C@H](O2)CO)O)O	1	serum
N-Acetylhistamine	N-Acetylhistamine	HMDB0013253	69602	C05135	CC(=O)NCCC1=CN=CN1	1	urine
N-Acetylneuraminic acid	N-Acetylneuraminic acid	HMDB0000230	445063	C19910	CC(=O)N[C@@H]1[C@H](C[C@](O[C@H]1[C@@H]([C@@H](CO)O)O)(C(=O)O)O)O	1	urine
N-Acetylornithine	N-Acetylornithine	HMDB0003357	439232	C00437	CC(=O)N[C@@H](CCCN)C(=O)O	1	urine
N-Acetylvaline	N-Acetylvaline	HMDB0011757	227752	NA	CC(C)C(C(=O)O)NC(=O)C	1	urine and serum
Naringenin	Naringenin	HMDB0002670	439246	C00509	C1[C@H](OC2=CC(=CC(=C2C1=O)O)O)C3=CC=C(C=C3)O	1	urine
Neosaxitoxin	Neosaxitoxin	HMDB0029369	104753	C17208	C1CN2C(=N)N([C@H]([C@H]3[C@]2(C1(O)O)N=C(N3)N)COC(=O)N)O	1	urine
Nicotinic acid	Nicotinic acid	HMDB0001488	938	C00253	C1=CC(=CN=C1)C(=O)O	1	urine
Nicotinuric Acid	Nicotinuric acid	HMDB0003269	68499	C05380	C1=CC(=CN=C1)C(=O)NCC(=O)O	1	serum
Orotic Acid	Orotic acid	HMDB0000226	967	C00295	C1=C(NC(=O)NC1=O)C(=O)O	1	urine
Oxytetracycline	Oxytetracycline	HMDB0014733	54715139	C06624	[H][C@@]12[C@@H](O)[C@@]3([H])C(=C(O)C4=C(O)C=CC=C4[C@@]3(C)O)C(=O)[C@]1(O)C(=O)C(C(N)=O)=C(O)[C@H]2N(C)C	1	serum
Palmitic acid	Palmitic acid	HMDB0000220	985	C00249	CCCCCCCCCCCCCCCC(=O)O	1	serum
Palmitoylethanolamide	Palmitoylethanolamide	HMDB0002100	4671	C16512	CCCCCCCCCCCCCCCC(=O)NCCO	1	urine
Pantothenic acid	Pantothenic acid	HMDB0000210	6613	C00864	CC(C)(CO)C(C(=O)NCCC(=O)O)O	1	serum
PC(16:0/16:0)	PC(16:0/16:0)	HMDB0000564	452110	C00157	CCCCCCCCCCCCCCCC(=O)OC[C@H](COP(=O)([O-])OCC[N+](C)(C)C)OC(=O)CCCCCCCCCCCCCCC	1	serum
Phenylpyruvic acid	Phenylpyruvic acid	HMDB0000205	997	C00166	C1=CC=C(C=C1)CC(=O)C(=O)O	1	serum
Phe-Phe	Phenylalanylphenylalanine	HMDB0013302	6993090	NA	C1=CC=C(C=C1)CC(C(=O)NC(CC2=CC=CC=C2)C(=O)O)N	1	serum
Porphobilinogen	Porphobilinogen	HMDB0000245	1021	C00931	C1=C(C(=C(N1)CN)CC(=O)O)CCC(=O)O	1	serum
Pregnanetriol	Pregnanetriol	HMDB0006070	3032833	NA	CC([C@]1(CC[C@@H]2[C@@]1(CC[C@H]3[C@H]2CC[C@H]4[C@@]3(CC[C@H](C4)O)C)C)O)O	1	urine
Progesterone	Progesterone	HMDB0001830	5994	C00410	CC(=O)[C@H]1CC[C@@H]2[C@@]1(CC[C@H]3[C@H]2CCC4=CC(=O)CC[C@]34C)C	1	serum
Prostaglandin G2	Prostaglandin G2	HMDB0003235	5280883	C05956	CCCCC[C@@H](/C=C/[C@H]1[C@H]2C[C@@H]([C@@H]1C/C=C\CCCC(=O)O)OO2)OO	1	urine
Pyrogallol	1,2,3-Trihydroxybenzene	HMDB0013674	3446	C01108	C1=CC(=C(C(=C1)O)O)O	1	urine and serum
Quinolinic acid	Quinolinic acid	HMDB0000232	1066	C03722	C1=CC(=C(N=C1)C(=O)O)C(=O)O	1	urine
S-Adenosylhomocysteine	S-Adenosylhomocysteine	HMDB0000939	439155	C00021	C1=NC2=C(C(=N1)N)N=CN2[C@H]3[C@@H]([C@@H]([C@H](O3)CSCC[C@@H](C(=O)O)N)O)O	1	urine
S-Adenosyl-L-methionine	S-Adenosylmethionine	HMDB0001185	16757548	C00019	C[S+](CC[C@H](C(=O)O)N)C[C@@H]1[C@H]([C@H]([C@@H](O1)N2C=NC3=C2N=CN=C3N)O)O	1	urine
Spermine	Spermine	HMDB0001256	1103	C00750	C(CCNCCCN)CNCCCN	1	urine
Stearamide	Octadecanamide	HMDB0034146	31292	C13846	CCCCCCCCCCCCCCCCCC(=O)N	1	serum
Stearic acid	Stearic acid	HMDB0000827	5281	C01530	CCCCCCCCCCCCCCCCCC(=O)O	1	serum
Terephthalic Acid	Terephthalic acid	HMDB0002428	7489	C06337	C1=CC(=CC=C1C(=O)O)C(=O)O	1	urine
Testosterone sulfate	Testosterone sulfate	HMDB0002833	119207	NA	C[C@]12CC[C@H]3[C@H]([C@@H]1CC[C@@H]2OS(=O)(=O)O)CCC4=CC(=O)CC[C@]34C	1	urine
Tetradecanedioic acid	Tetradecanedioic acid	HMDB0000872	13185	NA	C(CCCCCCC(=O)O)CCCCCC(=O)O	1	serum
Tetrahydrocorticosterone	Tetrahydrocorticosterone	HMDB0000268	9863245	C05476	C[C@]12CC[C@H](C[C@H]1CCC3[C@@H]2[C@H](C[C@]4([C@H]3CC[C@@H]4C(=O)CO)C)O)O	1	urine
Theophylline	Theophylline	HMDB0001889	2153	C07130	CN1C2=C(C(=O)N(C1=O)C)NC=N2	1	serum
Tiglic acid	Tiglic acid	HMDB0001470	125468	C08279	C/C=C(\C)/C(=O)O	1	serum
Trifolin	Trifolin	HMDB0030864	583016	C12626	C1=CC(=CC=C1C2=C(C(=O)C3=C(C=C(C=C3O2)O)O)OC4C(C(C(C(O4)CO)O)O)O)O	1	urine
Tryptophanol	Tryptophanol	HMDB0003447	10685	C00955	C1=CC=C2C(=C1)C(=CN2)CCO	1	urine
Uric acid	Uric acid	HMDB0000289	1175	C00366	C12=C(NC(=O)N1)NC(=O)NC2=O	1	serum
Uridine	Uridine	HMDB0000296	6029	C00299	C1=CN(C(=O)NC1=O)[C@H]2[C@@H]([C@@H]([C@H](O2)CO)O)O	1	urine
Valproic acid	Valproic acid	HMDB0001877	3121	C07185	CCCC(CCC)C(=O)O	1	urine
Vitamin B2	Riboflavin	HMDB0000244	493570	C00255	CC1=CC2=C(C=C1C)N(C3=NC(=O)NC(=O)C3=N2)C[C@@H]([C@@H]([C@@H](CO)O)O)O	1	serum
